# Supplementary material for: The mechanism of gut microbiota in septic cardiomyopathy based on the bulk transcriptome and Mendelian randomization analysis
Source: Front Immunol. 2026 May 4;17:1799675. doi: 10.3389/fimmu.2026.1799675 (PMC13181340; doi:10.3389/fimmu.2026.1799675)
Supplement: Supplementary Table 1 — Baseline clinical characteristics of enrolled participants. [file Table1.xlsx]

## Sheet: Sheet1
Variable	Healthy	Sepsis	SCM	P_value
Gender
Male	6 (66.7%)	7 (77.8%)	5 (55.6%)	0.607
Female	3 (33.3%)	2 (22.2%)	4 (44.4%)	0.607
Age(years)	64.78 ± 12.13	58.67 ± 16.94	70.67 ± 13.22	0.223
Height(cm)	170 (163-173)	163 (160-165)	164 (162-174)	0.269
weight(kg)	67.33 ± 11.87	64.67 ± 7.97	66.44 ± 9.53	0.846
BMI(kg/m²)	24.39 (23.3-25.54)	24.44 (23.44-25.95)	23.78 (22.86-24.86)	0.943
Lactate(mmol/L)	1.4 ± 0.32	1.12 ± 0.39	1.1 ± 0.28	0.124
TB(μmol/L)	14.93 ± 7.83	25.94 ± 12.11	22.41 ± 13.31	0.131
Cr(μmol/L)	61.81 (51.94-69.5)	59.6 (58.5-76.4)	100.4 (46.5-120.2)	0.658
WBC(10⁹/L)	5.55 ± 1.5	10.78 ± 5.78	12.92 ± 5.73	0.01
Platelet(10⁹/L)	203.89 ± 60.18	175.11 ± 66.2	235.89 ± 120.24	0.346
Hct(%)	37.91 ± 7.23	34.57 ± 5.36	30.92 ± 5.27	0.067
PaO2(mmHg)	101.56 ± 11.02	91.33 ± 29.91	106.89 ± 33.6	0.467
PaCO2(mmHg)	36.77 ± 5.84	38.47 ± 7.17	35.06 ± 7.01	0.566
PH	7.4 ± 0.05	7.46 ± 0.03	7.43 ± 0.09	0.173
K(mmol/L)	3.97 ± 0.33	3.91 ± 0.45	3.55 ± 0.39	0.068
GCS(points)	15 (15-15)	13 (12-15)	10 (6-13)	0.002
SBP(mmHg)	136.67 ± 18.93	126.67 ± 14.15	126.11 ± 19.21	0.373
DBP(mmHg)	77 ± 17.12	72.33 ± 8.86	75.89 ± 24.3	0.847
T(°C)	36.4 (36.2-36.6)	37.2 (37-37.2)	37 (36.8-38.6)	0.038
HR(beats/min)	80.33 ± 14.38	91.56 ± 14.23	88.56 ± 8.8	0.176
RR(breaths/min)	20.22 ± 1.99	18 ± 3.67	21.56 ± 3.78	0.084
FiO2(%)	21 (21-21)	37 (33-40)	33 (33-37)	0.001
SaO2(%)	99 (98-99)	98 (97-99)	98 (96-99)	0.617
Urine volume(mL)	1754.44 ± 272.36	2596.67 ± 1486.25	2396.67 ± 1297.18	0.286
Neutrophil(10⁹/L)	3.83 ± 1.07	9.56 ± 4.6	11.18 ± 6.01	0.004
Lymphocyte(10⁹/L)	1.27 ± 0.51	0.97 ± 0.53	0.82 ± 0.47	0.177
CRP(mg/L)	2.26 (0.68-3.86)	59.37 (37.16-110.99)	67.8 (28.81-136.91)	<0.001
PCT(ng/mL)	0.04 (0.03-0.05)	0.42 (0.24-1.44)	5.52 (0.62-8.52)	<0.001
Albumin(g/L)	41.4 (40-43.6)	34.9 (29.7-38.4)	31 (28-35)	0.007
Hemoglobin(g/L)	129 (115-147)	109 (97-117)	91 (77-103)	0.008
PT(s)	12.5 (12.1-13.2)	13.8 (12.1-14.5)	14 (12.1-16.3)	0.617
APTT(s)	33.04 ± 5.41	33.23 ± 3.79	35.9 ± 8.73	0.571
SOFA(points)	0 (0-1)	4 (3-6)	8 (3-9)	<0.001
APACHE II(points)	13.22 ± 1.86	14.22 ± 5.56	22.44 ± 4.1	<0.001
IL-6(pg/mL)	64.37 ± 2.14	88.38 ± 2.96	175.29 ± 1.24	<0.001
cTNI(pg/mL)	64.67 ± 4.15	86.71 ± 4.77	131.99 ± 8.71	<0.001
PG(mmol/L)	4.97 ± 0.13	3.53 ± 0.17	2.97 ± 0.09	<0.001
LVEF(%)	53.78 ± 1.79	51.22 ± 1.09	42.33 ± 2.45	<0.001
Hypertension				0.552
Yes	6 (66.7%)	4 (44.4%)	4 (44.4%)
No	3 (33.3%)	5 (55.6%)	5 (55.6%)
Diabetes				0.288
Yes	4 (44.4%)	3 (33.3%)	1 (11.1%)
No	5 (55.6%)	6 (66.7%)	8 (88.9%)
CHD				0.082
Yes	3 (33.3%)	0 (0%)	4 (44.4%)
No	6 (66.7%)	9 (100%)	5 (55.6%)
