# Supplementary material for: The mechanism of gut microbiota in septic cardiomyopathy based on the bulk transcriptome and Mendelian randomization analysis
Source: Front Immunol. 2026 May 4;17:1799675. doi: 10.3389/fimmu.2026.1799675 (PMC13181340; doi:10.3389/fimmu.2026.1799675)
Supplement: Supplementary Table 2 — Primer sequences used for RT-qPCR. [file Table2.xls]

## Sheet: Sheet1
Primer		Sequences
STAT3	F	ATGGCCCAATGGAATCAGC
	R	TCACATGGGGGAGGTAGCGC
SLC5A1	F	ATGGAGCCCAAGGAGGACAT
	R	CTAGGCATAGGCCTTGAAGC
GAPDH	F	ACAACAGCCTCAAGATCATCAGC
	R	GCCATCACGCCACAGTTTCC
