# Supplementary material for: The mechanism of gut microbiota in septic cardiomyopathy based on the bulk transcriptome and Mendelian randomization analysis
Source: Front Immunol. 2026 May 4;17:1799675. doi: 10.3389/fimmu.2026.1799675 (PMC13181340; doi:10.3389/fimmu.2026.1799675)
Supplement: Supplementary Table 3 — Metabolites and targets corresponding to genus.Bifidobacterium.id.436.scatter. [file Table3.xlsx]

## Sheet: 01.Gut_Metabolites_Gene
Gene
SLC1A1
PGD
FUCA1
CA13
CA5A
FOS
KDM4E
CA6
YWHAG
AKR1B10
TUBB1
ABCG2
CA4
ALOX5
APP
CA14
RELA
MMP1
EP300
MMP9
DNM1
JUN
CA7
CA5B
AKR1B1
NFE2L2
NR0B2
MMP2
MAPT
CA3
GLO1
ODC1
AKR1C4
CA12
TTR
NFKB1
PRMT1
ADORA2A
ADK
PNP
HSPA1A
ADCY10
AHCY
ADORA2B
DNMT1
GAPDH
TPMT
ADCY5
POLB
SLC29A1
DNMT3B
PYGM
ADORA1
TYMP
POLA1
TYMS
ADORA3
CTSL
HTR1E
DRD2
MMP3
CPA1
HTR1D
HTR2A
GABRB2
ACHE
MMP8
EPHA6
CES2
ADRB1
LNPEP
AKT1
SSTR4
HTR6
GABRG2
ECE1
HTR7
SLC6A2
HTR2C
CFTR
ACE
HDAC9
HDAC8
PRKCG
HTR1B
SSTR5
IMPDH1
SSTR1
EPHA1
EPHB1
MPO
SSTR3
MMP7
SLC6A4
SSTR2
PTPRC
HTR2B
MTNR1A
SNCA
CES1
HDAC6
HDAC1
KCNA5
HDAC5
MMP14
CPA3
EGLN3
CAPN2
EPHA4
EPHB2
LTA4H
MME
HDAC11
HCAR2
NR3C2
CTSB
EPHA3
HDAC2
HTR1A
SLC6A3
TYR
ERAP2
TACR2
KIF20A
ACE2
EDNRA
TBXAS1
HDAC10
DRD3
GPR84
DRD4
TACR1
EPHA5
HTR4
EPHA7
MTNR1B
HDAC7
KIF11
HDAC3
NR3C1
CCKBR
EPHA8
IDO1
AHR
PARP1
CPN1
HTR5A
TRPV1
EPHB3
DDO
GABRA1
KDM4C
CDC25B
BCHE
FYN
ESR2
EGFR
SELL
PTGER1
OPRM1
CDC25C
GLI1
PAM
AKR1C3
DAO
SLC15A1
CTBP2
SLC22A12
OPRK1
HSD17B1
DAGLA
ALOX15
LCK
CMA1
SELP
CDC25A
PARP10
MMP10
NR1H4
S1PR1
PTGER2
NR1H3
FOLH1
ANPEP
GRM3
SLC7A5
LTB4R
MMP13
SLC22A6
ENPEP
CYP19A1
MIF
SELE
KDM6B
GSR
FFAR1
PPARD
KDM4A
HSD17B2
OPRD1
MMP12
PLA2G4A
TAAR1
PLA2G5
ESR1
FTO
LAP3
PTGER4
KYNU
THRA
FDFT1
PLA2G2A
CYP26B1
FFAR4
PTGFR
PTGER3
FABP3
KDM3A
APEX1
THRB
PTGS1
GABRB3
CALM1
CA2
CNR1
CNR2
PIK3R1
ITGA5
PTGDR2
CPB2
AMPD2
FABP1
CPT2
PPARA
G6PD
GABBR2
TNKS
PIN1
IDE
DYRK1A
EPHX2
GRM4
SLC6A11
CXCR1
CA1
AKR1A1
PIM1
EPHX1
PDE5A
CTSA
DUSP3
OXER1
CPB1
ITGB1
CSNK2A1
AKR1C2
TBXA2R
BBOX1
KDM2A
GSTK1
PPARG
SLC16A3
BHMT
GABBR1
PHF8
CA9
PYGL
NEK2
CXCL8
MAOB
HMGCR
FABP4
GPBAR1
SLC6A1
SLC1A2
GABRR1
RNPEP
KDM5C
SHBG
AR
PEPD
GABRA6
PAOX
SLC6A12
FNTB
GRIK1
SPHK1
VDR
GRIK2
SRD5A2
FNTA
HSD17B3
UGT2B7
FABP5
CDC45
SERPINA6
KISS1R
EPHA2
SRD5A1
ST6GAL1
HSD11B2
ATP12A
CISD1
NPC1L1
SLC10A2
RORA
GABRA2
ENPP2
FUT7
STAT3
ALPG
CYP1B1
PLAA
IGFBP4
BACE1
XDH
PTPN1
IGFBP5
ALPL
NQO2
CYP2C19
PTPN11
IGFBP2
IGFBP6
MAOA
DPP4
TLR4
ELANE
RARB
IGFBP1
GSTA1
RARA
IGFBP3
SYK
F3
NOX4
TH
STK17B
CYP1A2
RARG
QDPR
CYP1A1
CYP2C9
CYP3A4
GRM8
FPR1
KMO
GSTA2
NOS3
GSTP1
GRM6
GRIA4
NOS2
BHMT2
GCLC
HLA-A
NOS1
GSTM1
GRIA2
GFPT1
GRIK3
GRIA1
ARG1
GRIK5
ALOX12
S1PR3
COMT
ESRRG
STS
IGF1R
SLC13A5
EZR
DBH
P4HTM
GPR34
GRM2
DNPEP
GPR174
GABRA3
PTPRA
P2RY10
S1PR2
SLC46A1
SLC19A1
LDHA
DHFR
FPGS
GART
P2RY12
ATIC
FOLR2
FOLR1
TAS1R1
NTSR1
FURIN
CTSD
PGC
PTGS2
ADRB3
FPR2
TNFRSF10A
PRKCE
FAP
CTSG
ITGA2B
CAPN1
NTSR2
NMUR2
PRSS1
MAPKAPK2
SLC5A1
CTSE
KDM4B
ADRA2C
REN
CFB
GYS1
KDM5B
DPP7
SORT1
BIRC3
F2
PREP
GZMB
HGFAC
XIAP
SIRT2
ITGB3
PCSK6
GNPAT
PCSK7
SPSB2
ADH1C
AOC3
ROCK1
SQLE
ADH1A
CHRNA3
CHRNB4
ADH1B
CHRNA7
EGLN1
NR1H2
CHRM1
HAO1
MGLL
IL6ST
MMP16
PDE4B
KCNN4
FEN1
LPAR1
PDE4D
HDAC4
FAAH
AKR1C1
CYP2D6
CASP7
LDHB
CASP1
SIGMAR1

## Sheet: Metabolite
Metabolite
(R)-(+)-Lactamide
1-O-Caffeoylglycerol
2'-Deoxyinosine
3-(1H-indol-3-yl)propanoate
3-(3-Hydroxyphenyl)propanoic acid
3-Hydroxyphenethyl alcohol
6-[(4R,5S)-5-methyl-2-oxoimidazolidin-4-yl]hexanoic acid
7-Aminoheptanoic acid
Allocholic acid
Caffeic Acid
D-Methionine
Dihydrocaffeic acid
DL-Norvaline
Folic Acid
Lactate
Leucylproline
Methionine
N-acetylornithine
N-acetylputrescine
n,n,n-Trimethyllysine
Phenylacetic Acid
Propylene Glycol
