# Supplementary material for: The mechanism of gut microbiota in septic cardiomyopathy based on the bulk transcriptome and Mendelian randomization analysis
Source: Front Immunol. 2026 May 4;17:1799675. doi: 10.3389/fimmu.2026.1799675 (PMC13181340; doi:10.3389/fimmu.2026.1799675)
Supplement: Supplementary Table 4 — Enriched GO terms for candidate genes in SCM. [file Table4.xlsx]

## Sheet: Sheet1
ONTOLOGY	ID	Description	GeneRatio	BgRatio	pvalue	p.adjust	qvalue	geneID	Count	richFactor
BP	GO:0001819	positive regulation of cytokine production	5/11	499/18870	5.13311e-06	0.00413729	0.00201002	STAT3/SLC7A5/CYP1B1/PIK3R1/PNP	5	0.1002
BP	GO:0060396	growth hormone receptor signaling pathway	2/11	25/18870	9.2006e-05	0.0267703	0.0130058	STAT3/PIK3R1	2	0.8
BP	GO:0071378	cellular response to growth hormone stimulus	2/11	26/18870	9.96415e-05	0.0267703	0.0130058	STAT3/PIK3R1	2	0.769231
BP	GO:0060416	response to growth hormone	2/11	38/18870	0.000214711	0.0432643	0.0210191	STAT3/PIK3R1	2	0.526316
BP	GO:0042593	glucose homeostasis	3/11	251/18870	0.000354572	0.047654	0.0231517	STAT3/PIK3R1/NOX4	3	0.119522
BP	GO:0033500	carbohydrate homeostasis	3/11	252/18870	0.000358729	0.047654	0.0231517	STAT3/PIK3R1/NOX4	3	0.119048
BP	GO:0043491	phosphatidylinositol 3-kinase/protein kinase B signal transduction	3/11	290/18870	0.000540956	0.047654	0.0231517	STAT3/PIK3R1/NOX4	3	0.103448
BP	GO:0030217	T cell differentiation	3/11	307/18870	0.000638661	0.047654	0.0231517	STAT3/PIK3R1/PNP	3	0.0977199
BP	GO:0071375	cellular response to peptide hormone stimulus	3/11	310/18870	0.000656999	0.047654	0.0231517	STAT3/CYP1B1/PIK3R1	3	0.0967742
BP	GO:0015909	long-chain fatty acid transport	2/11	67/18870	0.000669087	0.047654	0.0231517	PLA2G2A/FABP4	2	0.298507
BP	GO:0007162	negative regulation of cell adhesion	3/11	312/18870	0.000669411	0.047654	0.0231517	PLA2G2A/CYP1B1/PIK3R1	3	0.0961538
BP	GO:2000573	positive regulation of DNA biosynthetic process	2/11	69/18870	0.000709489	0.047654	0.0231517	CYP1B1/NOX4	2	0.289855
BP	GO:0046942	carboxylic acid transport	3/11	351/18870	0.000942307	0.0536785	0.0260786	SLC7A5/PLA2G2A/FABP4	3	0.0854701
BP	GO:0015849	organic acid transport	3/11	352/18870	0.000950103	0.0536785	0.0260786	SLC7A5/PLA2G2A/FABP4	3	0.0852273
BP	GO:0010232	vascular transport	2/11	87/18870	0.00112491	0.0536785	0.0260786	SLC7A5/SLC5A1	2	0.229885
BP	GO:0150104	transport across blood-brain barrier	2/11	87/18870	0.00112491	0.0536785	0.0260786	SLC7A5/SLC5A1	2	0.229885
BP	GO:1901653	cellular response to peptide	3/11	374/18870	0.00113218	0.0536785	0.0260786	STAT3/CYP1B1/PIK3R1	3	0.0802139
BP	GO:0010507	negative regulation of autophagy	2/11	90/18870	0.00120315	0.0538743	0.0261738	STAT3/SLC7A5	2	0.222222
BP	GO:1903706	regulation of hemopoiesis	3/11	417/18870	0.0015491	0.0552661	0.0268499	STAT3/PIK3R1/PNP	3	0.0719424
BP	GO:0050727	regulation of inflammatory response	3/11	425/18870	0.001636	0.0552661	0.0268499	STAT3/PLA2G2A/FABP4	3	0.0705882
BP	GO:0032760	positive regulation of tumor necrosis factor production	2/11	106/18870	0.00166331	0.0552661	0.0268499	STAT3/PIK3R1	2	0.188679
BP	GO:0030098	lymphocyte differentiation	3/11	429/18870	0.00168058	0.0552661	0.0268499	STAT3/PIK3R1/PNP	3	0.0699301
BP	GO:0043434	response to peptide hormone	3/11	430/18870	0.00169185	0.0552661	0.0268499	STAT3/CYP1B1/PIK3R1	3	0.0697674
BP	GO:1903557	positive regulation of tumor necrosis factor superfamily cytokine production	2/11	110/18870	0.00178955	0.0552661	0.0268499	STAT3/PIK3R1	2	0.181818
BP	GO:0015711	organic anion transport	3/11	443/18870	0.00184266	0.0552661	0.0268499	SLC7A5/PLA2G2A/FABP4	3	0.0677201
BP	GO:0032355	response to estradiol	2/11	113/18870	0.00188715	0.0552661	0.0268499	STAT3/CYP1B1	2	0.176991
BP	GO:0015908	fatty acid transport	2/11	116/18870	0.00198725	0.0552661	0.0268499	PLA2G2A/FABP4	2	0.172414
BP	GO:1904659	glucose transmembrane transport	2/11	117/18870	0.00202116	0.0552661	0.0268499	PIK3R1/SLC5A1	2	0.17094
BP	GO:2000278	regulation of DNA biosynthetic process	2/11	117/18870	0.00202116	0.0552661	0.0268499	CYP1B1/NOX4	2	0.17094
BP	GO:0008645	hexose transmembrane transport	2/11	120/18870	0.00212457	0.0552661	0.0268499	PIK3R1/SLC5A1	2	0.166667
BP	GO:0015749	monosaccharide transmembrane transport	2/11	123/18870	0.00223046	0.0552661	0.0268499	PIK3R1/SLC5A1	2	0.162602
BP	GO:0046632	alpha-beta T cell differentiation	2/11	124/18870	0.0022663	0.0552661	0.0268499	STAT3/PNP	2	0.16129
BP	GO:0031349	positive regulation of defense response	3/11	480/18870	0.00231753	0.0552661	0.0268499	PLA2G2A/PIK3R1/FABP4	3	0.0625
BP	GO:1903131	mononuclear cell differentiation	3/11	481/18870	0.00233133	0.0552661	0.0268499	STAT3/PIK3R1/PNP	3	0.0623701
BP	GO:0034219	carbohydrate transmembrane transport	2/11	136/18870	0.00271773	0.0592904	0.028805	PIK3R1/SLC5A1	2	0.147059
BP	GO:0050729	positive regulation of inflammatory response	2/11	152/18870	0.00338021	0.0592904	0.028805	PLA2G2A/FABP4	2	0.131579
BP	GO:0001678	intracellular glucose homeostasis	2/11	157/18870	0.00360128	0.0592904	0.028805	PIK3R1/NOX4	2	0.127389
BP	GO:0008643	carbohydrate transport	2/11	159/18870	0.00369157	0.0592904	0.028805	PIK3R1/SLC5A1	2	0.125786
BP	GO:0060041	retina development in camera-type eye	2/11	159/18870	0.00369157	0.0592904	0.028805	STAT3/CYP1B1	2	0.125786
BP	GO:0006606	protein import into nucleus	2/11	161/18870	0.00378291	0.0592904	0.028805	STAT3/PIK3R1	2	0.124224
BP	GO:0016052	carbohydrate catabolic process	2/11	163/18870	0.00387531	0.0592904	0.028805	STAT3/PYGM	2	0.122699
BP	GO:0051170	import into nucleus	2/11	166/18870	0.00401589	0.0592904	0.028805	STAT3/PIK3R1	2	0.120482
BP	GO:0007259	receptor signaling pathway via JAK-STAT	2/11	174/18870	0.00440231	0.0592904	0.028805	STAT3/CYP1B1	2	0.114943
BP	GO:0015718	monocarboxylic acid transport	2/11	179/18870	0.0046523	0.0592904	0.028805	PLA2G2A/FABP4	2	0.111732
BP	GO:0046631	alpha-beta T cell activation	2/11	181/18870	0.00475411	0.0592904	0.028805	STAT3/PNP	2	0.110497
BP	GO:0042129	regulation of T cell proliferation	2/11	182/18870	0.0048054	0.0592904	0.028805	PLA2G2A/PNP	2	0.10989
BP	GO:0001659	temperature homeostasis	2/11	183/18870	0.00485696	0.0592904	0.028805	STAT3/FABP4	2	0.10929
BP	GO:0045766	positive regulation of angiogenesis	2/11	185/18870	0.00496084	0.0592904	0.028805	STAT3/CYP1B1	2	0.108108
BP	GO:1904018	positive regulation of vasculature development	2/11	185/18870	0.00496084	0.0592904	0.028805	STAT3/CYP1B1	2	0.108108
BP	GO:0032640	tumor necrosis factor production	2/11	186/18870	0.00501317	0.0592904	0.028805	STAT3/PIK3R1	2	0.107527
BP	GO:0032680	regulation of tumor necrosis factor production	2/11	186/18870	0.00501317	0.0592904	0.028805	STAT3/PIK3R1	2	0.107527
BP	GO:0097696	receptor signaling pathway via STAT	2/11	188/18870	0.00511859	0.0592904	0.028805	STAT3/CYP1B1	2	0.106383
BP	GO:0071706	tumor necrosis factor superfamily cytokine production	2/11	191/18870	0.00527866	0.0592904	0.028805	STAT3/PIK3R1	2	0.104712
BP	GO:1903555	regulation of tumor necrosis factor superfamily cytokine production	2/11	191/18870	0.00527866	0.0592904	0.028805	STAT3/PIK3R1	2	0.104712
BP	GO:0071897	DNA biosynthetic process	2/11	194/18870	0.00544104	0.0592904	0.028805	CYP1B1/NOX4	2	0.103093
BP	GO:0009128	purine nucleoside monophosphate catabolic process	1/11	10/18870	0.00581547	0.0592904	0.028805	PNP	1	1
BP	GO:0009155	purine deoxyribonucleotide catabolic process	1/11	10/18870	0.00581547	0.0592904	0.028805	PNP	1	1
BP	GO:0009169	purine ribonucleoside monophosphate catabolic process	1/11	10/18870	0.00581547	0.0592904	0.028805	PNP	1	1
BP	GO:0009170	purine deoxyribonucleoside monophosphate metabolic process	1/11	10/18870	0.00581547	0.0592904	0.028805	PNP	1	1
BP	GO:0015820	leucine transport	1/11	10/18870	0.00581547	0.0592904	0.028805	SLC7A5	1	1
BP	GO:0033210	leptin-mediated signaling pathway	1/11	10/18870	0.00581547	0.0592904	0.028805	STAT3	1	1
BP	GO:0043174	nucleoside salvage	1/11	10/18870	0.00581547	0.0592904	0.028805	PNP	1	1
BP	GO:0060397	growth hormone receptor signaling pathway via JAK-STAT	1/11	10/18870	0.00581547	0.0592904	0.028805	STAT3	1	1
BP	GO:0061299	retina vasculature morphogenesis in camera-type eye	1/11	10/18870	0.00581547	0.0592904	0.028805	CYP1B1	1	1
BP	GO:0097267	omega-hydroxylase P450 pathway	1/11	10/18870	0.00581547	0.0592904	0.028805	CYP1B1	1	1
BP	GO:1903799	negative regulation of miRNA processing	1/11	10/18870	0.00581547	0.0592904	0.028805	STAT3	1	1
BP	GO:1905050	positive regulation of metallopeptidase activity	1/11	10/18870	0.00581547	0.0592904	0.028805	STAT3	1	1
BP	GO:0031330	negative regulation of cellular catabolic process	2/11	208/18870	0.00622906	0.0592904	0.028805	STAT3/SLC7A5	2	0.0961538
BP	GO:0009120	deoxyribonucleoside metabolic process	1/11	11/18870	0.00639533	0.0592904	0.028805	PNP	1	0.909091
BP	GO:0035723	interleukin-15-mediated signaling pathway	1/11	11/18870	0.00639533	0.0592904	0.028805	STAT3	1	0.909091
BP	GO:0042045	epithelial fluid transport	1/11	11/18870	0.00639533	0.0592904	0.028805	SLC5A1	1	0.909091
BP	GO:0042451	purine nucleoside biosynthetic process	1/11	11/18870	0.00639533	0.0592904	0.028805	PNP	1	0.909091
BP	GO:0042455	ribonucleoside biosynthetic process	1/11	11/18870	0.00639533	0.0592904	0.028805	PNP	1	0.909091
BP	GO:0046129	purine ribonucleoside biosynthetic process	1/11	11/18870	0.00639533	0.0592904	0.028805	PNP	1	0.909091
BP	GO:0070669	response to interleukin-2	1/11	11/18870	0.00639533	0.0592904	0.028805	STAT3	1	0.909091
BP	GO:0071350	cellular response to interleukin-15	1/11	11/18870	0.00639533	0.0592904	0.028805	STAT3	1	0.909091
BP	GO:2001223	negative regulation of neuron migration	1/11	11/18870	0.00639533	0.0592904	0.028805	STAT3	1	0.909091
BP	GO:0098739	import across plasma membrane	2/11	212/18870	0.00646331	0.0592904	0.028805	SLC7A5/SLC5A1	2	0.0943396
BP	GO:0042098	T cell proliferation	2/11	213/18870	0.0065225	0.0592904	0.028805	PLA2G2A/PNP	2	0.0938967
BP	GO:0045637	regulation of myeloid cell differentiation	2/11	213/18870	0.0065225	0.0592904	0.028805	STAT3/PIK3R1	2	0.0938967
BP	GO:0034764	positive regulation of transmembrane transport	2/11	217/18870	0.00676176	0.0592904	0.028805	SLC7A5/PIK3R1	2	0.0921659
BP	GO:0070374	positive regulation of ERK1 and ERK2 cascade	2/11	218/18870	0.0068222	0.0592904	0.028805	PLA2G2A/NOX4	2	0.0917431
BP	GO:0000101	sulfur amino acid transport	1/11	12/18870	0.00697487	0.0592904	0.028805	SLC7A5	1	0.833333
BP	GO:0015801	aromatic amino acid transport	1/11	12/18870	0.00697487	0.0592904	0.028805	SLC7A5	1	0.833333
BP	GO:0033629	negative regulation of cell adhesion mediated by integrin	1/11	12/18870	0.00697487	0.0592904	0.028805	CYP1B1	1	0.833333
BP	GO:0046415	urate metabolic process	1/11	12/18870	0.00697487	0.0592904	0.028805	PNP	1	0.833333
BP	GO:0060965	negative regulation of miRNA-mediated gene silencing	1/11	12/18870	0.00697487	0.0592904	0.028805	STAT3	1	0.833333
BP	GO:0070327	thyroid hormone transport	1/11	12/18870	0.00697487	0.0592904	0.028805	SLC7A5	1	0.833333
BP	GO:0070672	response to interleukin-15	1/11	12/18870	0.00697487	0.0592904	0.028805	STAT3	1	0.833333
BP	GO:0106014	regulation of inflammatory response to wounding	1/11	12/18870	0.00697487	0.0592904	0.028805	STAT3	1	0.833333
BP	GO:0015824	proline transport	1/11	13/18870	0.00755411	0.0592904	0.028805	SLC7A5	1	0.769231
BP	GO:0060149	negative regulation of post-transcriptional gene silencing	1/11	13/18870	0.00755411	0.0592904	0.028805	STAT3	1	0.769231
BP	GO:0060967	negative regulation of gene silencing by regulatory ncRNA	1/11	13/18870	0.00755411	0.0592904	0.028805	STAT3	1	0.769231
BP	GO:0071285	cellular response to lithium ion	1/11	13/18870	0.00755411	0.0592904	0.028805	FABP4	1	0.769231
BP	GO:1900103	positive regulation of endoplasmic reticulum unfolded protein response	1/11	13/18870	0.00755411	0.0592904	0.028805	PIK3R1	1	0.769231
BP	GO:1900369	negative regulation of post-transcriptional gene silencing by regulatory ncRNA	1/11	13/18870	0.00755411	0.0592904	0.028805	STAT3	1	0.769231
BP	GO:0072593	reactive oxygen species metabolic process	2/11	234/18870	0.00782294	0.0592904	0.028805	CYP1B1/NOX4	2	0.0854701
BP	GO:0050670	regulation of lymphocyte proliferation	2/11	238/18870	0.00808298	0.0592904	0.028805	PLA2G2A/PNP	2	0.0840336
BP	GO:0071356	cellular response to tumor necrosis factor	2/11	238/18870	0.00808298	0.0592904	0.028805	CYP1B1/FABP4	2	0.0840336
BP	GO:0009158	ribonucleoside monophosphate catabolic process	1/11	14/18870	0.00813304	0.0592904	0.028805	PNP	1	0.714286
BP	GO:0009159	deoxyribonucleoside monophosphate catabolic process	1/11	14/18870	0.00813304	0.0592904	0.028805	PNP	1	0.714286
BP	GO:0009404	toxin metabolic process	1/11	14/18870	0.00813304	0.0592904	0.028805	CYP1B1	1	0.714286
BP	GO:0015803	branched-chain amino acid transport	1/11	14/18870	0.00813304	0.0592904	0.028805	SLC7A5	1	0.714286
BP	GO:0034392	negative regulation of smooth muscle cell apoptotic process	1/11	14/18870	0.00813304	0.0592904	0.028805	SLC7A5	1	0.714286
BP	GO:0050667	homocysteine metabolic process	1/11	14/18870	0.00813304	0.0592904	0.028805	NOX4	1	0.714286
BP	GO:0060019	radial glial cell differentiation	1/11	14/18870	0.00813304	0.0592904	0.028805	STAT3	1	0.714286
BP	GO:0032944	regulation of mononuclear cell proliferation	2/11	242/18870	0.00834692	0.0592904	0.028805	PLA2G2A/PNP	2	0.0826446
BP	GO:0010226	response to lithium ion	1/11	15/18870	0.00871167	0.0592904	0.028805	FABP4	1	0.666667
BP	GO:0043101	purine-containing compound salvage	1/11	15/18870	0.00871167	0.0592904	0.028805	PNP	1	0.666667
BP	GO:0044849	estrous cycle	1/11	15/18870	0.00871167	0.0592904	0.028805	CYP1B1	1	0.666667
BP	GO:0060221	retinal rod cell differentiation	1/11	15/18870	0.00871167	0.0592904	0.028805	STAT3	1	0.666667
BP	GO:1902563	regulation of neutrophil activation	1/11	15/18870	0.00871167	0.0592904	0.028805	PLA2G2A	1	0.666667
BP	GO:0009151	purine deoxyribonucleotide metabolic process	1/11	16/18870	0.00928998	0.0592904	0.028805	PNP	1	0.625
BP	GO:0010958	regulation of amino acid import across plasma membrane	1/11	16/18870	0.00928998	0.0592904	0.028805	SLC7A5	1	0.625
BP	GO:0032354	response to follicle-stimulating hormone	1/11	16/18870	0.00928998	0.0592904	0.028805	CYP1B1	1	0.625
BP	GO:0034374	low-density lipoprotein particle remodeling	1/11	16/18870	0.00928998	0.0592904	0.028805	PLA2G2A	1	0.625
BP	GO:0072540	T-helper 17 cell lineage commitment	1/11	16/18870	0.00928998	0.0592904	0.028805	STAT3	1	0.625
BP	GO:0090136	epithelial cell-cell adhesion	1/11	16/18870	0.00928998	0.0592904	0.028805	CYP1B1	1	0.625
BP	GO:1903789	regulation of amino acid transmembrane transport	1/11	16/18870	0.00928998	0.0592904	0.028805	SLC7A5	1	0.625
BP	GO:1903798	regulation of miRNA processing	1/11	16/18870	0.00928998	0.0592904	0.028805	STAT3	1	0.625
BP	GO:1904683	regulation of metalloendopeptidase activity	1/11	16/18870	0.00928998	0.0592904	0.028805	STAT3	1	0.625
BP	GO:0034612	response to tumor necrosis factor	2/11	259/18870	0.00951186	0.0592904	0.028805	CYP1B1/FABP4	2	0.0772201
BP	GO:0009163	nucleoside biosynthetic process	1/11	17/18870	0.00986799	0.0592904	0.028805	PNP	1	0.588235
BP	GO:0034404	nucleobase-containing small molecule biosynthetic process	1/11	17/18870	0.00986799	0.0592904	0.028805	PNP	1	0.588235
BP	GO:0044320	cellular response to leptin stimulus	1/11	17/18870	0.00986799	0.0592904	0.028805	STAT3	1	0.588235
BP	GO:0050872	white fat cell differentiation	1/11	17/18870	0.00986799	0.0592904	0.028805	FABP4	1	0.588235
BP	GO:0061548	ganglion development	1/11	17/18870	0.00986799	0.0592904	0.028805	CYP1B1	1	0.588235
BP	GO:0070920	regulation of regulatory ncRNA processing	1/11	17/18870	0.00986799	0.0592904	0.028805	STAT3	1	0.588235
BP	GO:0097396	response to interleukin-17	1/11	17/18870	0.00986799	0.0592904	0.028805	STAT3	1	0.588235
BP	GO:0097398	cellular response to interleukin-17	1/11	17/18870	0.00986799	0.0592904	0.028805	STAT3	1	0.588235
BP	GO:0070663	regulation of leukocyte proliferation	2/11	267/18870	0.010084	0.0592904	0.028805	PLA2G2A/PNP	2	0.0749064
BP	GO:0003018	vascular process in circulatory system	2/11	269/18870	0.0102294	0.0592904	0.028805	SLC7A5/SLC5A1	2	0.0743494
BP	GO:0005980	glycogen catabolic process	1/11	18/18870	0.0104457	0.0592904	0.028805	PYGM	1	0.555556
BP	GO:0009125	nucleoside monophosphate catabolic process	1/11	18/18870	0.0104457	0.0592904	0.028805	PNP	1	0.555556
BP	GO:0019373	epoxygenase P450 pathway	1/11	18/18870	0.0104457	0.0592904	0.028805	CYP1B1	1	0.555556
BP	GO:0032328	alanine transport	1/11	18/18870	0.0104457	0.0592904	0.028805	SLC7A5	1	0.555556
BP	GO:0042574	retinal metabolic process	1/11	18/18870	0.0104457	0.0592904	0.028805	CYP1B1	1	0.555556
BP	GO:0045820	negative regulation of glycolytic process	1/11	18/18870	0.0104457	0.0592904	0.028805	STAT3	1	0.555556
BP	GO:0046040	IMP metabolic process	1/11	18/18870	0.0104457	0.0592904	0.028805	PNP	1	0.555556
BP	GO:0071371	cellular response to gonadotropin stimulus	1/11	18/18870	0.0104457	0.0592904	0.028805	CYP1B1	1	0.555556
BP	GO:1905288	vascular associated smooth muscle cell apoptotic process	1/11	18/18870	0.0104457	0.0592904	0.028805	SLC7A5	1	0.555556
BP	GO:1905459	regulation of vascular associated smooth muscle cell apoptotic process	1/11	18/18870	0.0104457	0.0592904	0.028805	SLC7A5	1	0.555556
BP	GO:0009251	glucan catabolic process	1/11	19/18870	0.0110231	0.0612732	0.0297684	PYGM	1	0.526316
BP	GO:0010744	positive regulation of macrophage derived foam cell differentiation	1/11	19/18870	0.0110231	0.0612732	0.0297684	PLA2G2A	1	0.526316
BP	GO:0061298	retina vasculature development in camera-type eye	1/11	19/18870	0.0110231	0.0612732	0.0297684	CYP1B1	1	0.526316
BP	GO:0002295	T-helper cell lineage commitment	1/11	20/18870	0.0116002	0.06275	0.0304858	STAT3	1	0.5
BP	GO:0031053	primary miRNA processing	1/11	20/18870	0.0116002	0.06275	0.0304858	STAT3	1	0.5
BP	GO:0042454	ribonucleoside catabolic process	1/11	20/18870	0.0116002	0.06275	0.0304858	PNP	1	0.5
BP	GO:0055093	response to hyperoxia	1/11	20/18870	0.0116002	0.06275	0.0304858	SLC7A5	1	0.5
BP	GO:0000272	polysaccharide catabolic process	1/11	21/18870	0.012177	0.06457	0.03137	PYGM	1	0.47619
BP	GO:0044321	response to leptin	1/11	21/18870	0.012177	0.06457	0.03137	STAT3	1	0.47619
BP	GO:0046128	purine ribonucleoside metabolic process	1/11	21/18870	0.012177	0.06457	0.03137	PNP	1	0.47619
BP	GO:0006650	glycerophospholipid metabolic process	2/11	298/18870	0.0124432	0.065125	0.0316397	PLA2G2A/PIK3R1	2	0.0671141
BP	GO:0051054	positive regulation of DNA metabolic process	2/11	298/18870	0.0124432	0.065125	0.0316397	CYP1B1/NOX4	2	0.0671141
BP	GO:0015802	basic amino acid transport	1/11	22/18870	0.0127535	0.0659816	0.0320559	SLC7A5	1	0.454545
BP	GO:0046651	lymphocyte proliferation	2/11	307/18870	0.0131697	0.0659816	0.0320559	PLA2G2A/PNP	2	0.0651466
BP	GO:0043373	CD4-positive, alpha-beta T cell lineage commitment	1/11	23/18870	0.0133296	0.0659816	0.0320559	STAT3	1	0.434783
BP	GO:0060252	positive regulation of glial cell proliferation	1/11	23/18870	0.0133296	0.0659816	0.0320559	SLC7A5	1	0.434783
BP	GO:1901659	glycosyl compound biosynthetic process	1/11	23/18870	0.0133296	0.0659816	0.0320559	PNP	1	0.434783
BP	GO:0034504	protein localization to nucleus	2/11	310/18870	0.013416	0.0659816	0.0320559	STAT3/PIK3R1	2	0.0645161
BP	GO:0070372	regulation of ERK1 and ERK2 cascade	2/11	313/18870	0.0136643	0.0659816	0.0320559	PLA2G2A/NOX4	2	0.0638978
BP	GO:0032943	mononuclear cell proliferation	2/11	314/18870	0.0137475	0.0659816	0.0320559	PLA2G2A/PNP	2	0.0636943
BP	GO:0009162	deoxyribonucleoside monophosphate metabolic process	1/11	24/18870	0.0139055	0.0659816	0.0320559	PNP	1	0.416667
BP	GO:0051957	positive regulation of amino acid transport	1/11	24/18870	0.0139055	0.0659816	0.0320559	SLC7A5	1	0.416667
BP	GO:1905048	regulation of metallopeptidase activity	1/11	24/18870	0.0139055	0.0659816	0.0320559	STAT3	1	0.416667
BP	GO:0048872	homeostasis of number of cells	2/11	316/18870	0.0139147	0.0659816	0.0320559	STAT3/PLA2G2A	2	0.0632911
BP	GO:0097193	intrinsic apoptotic signaling pathway	2/11	319/18870	0.014167	0.0659816	0.0320559	CYP1B1/PIK3R1	2	0.0626959
BP	GO:1902105	regulation of leukocyte differentiation	2/11	321/18870	0.0143364	0.0659816	0.0320559	PIK3R1/PNP	2	0.0623053
BP	GO:0002363	alpha-beta T cell lineage commitment	1/11	25/18870	0.0144811	0.0659816	0.0320559	STAT3	1	0.4
BP	GO:0009164	nucleoside catabolic process	1/11	25/18870	0.0144811	0.0659816	0.0320559	PNP	1	0.4
BP	GO:0042278	purine nucleoside metabolic process	1/11	26/18870	0.0150563	0.0659816	0.0320559	PNP	1	0.384615
BP	GO:0042537	benzene-containing compound metabolic process	1/11	26/18870	0.0150563	0.0659816	0.0320559	CYP1B1	1	0.384615
BP	GO:0043369	CD4-positive or CD8-positive, alpha-beta T cell lineage commitment	1/11	26/18870	0.0150563	0.0659816	0.0320559	STAT3	1	0.384615
BP	GO:0060259	regulation of feeding behavior	1/11	26/18870	0.0150563	0.0659816	0.0320559	STAT3	1	0.384615
BP	GO:0070102	interleukin-6-mediated signaling pathway	1/11	26/18870	0.0150563	0.0659816	0.0320559	STAT3	1	0.384615
BP	GO:0098719	sodium ion import across plasma membrane	1/11	26/18870	0.0150563	0.0659816	0.0320559	SLC5A1	1	0.384615
BP	GO:2000737	negative regulation of stem cell differentiation	1/11	26/18870	0.0150563	0.0659816	0.0320559	STAT3	1	0.384615
BP	GO:0006913	nucleocytoplasmic transport	2/11	330/18870	0.0151096	0.0659816	0.0320559	STAT3/PIK3R1	2	0.0606061
BP	GO:0051169	nuclear transport	2/11	330/18870	0.0151096	0.0659816	0.0320559	STAT3/PIK3R1	2	0.0606061
BP	GO:0016042	lipid catabolic process	2/11	334/18870	0.015459	0.0659816	0.0320559	PLA2G2A/CYP1B1	2	0.0598802
BP	GO:0032740	positive regulation of interleukin-17 production	1/11	27/18870	0.0156313	0.0659816	0.0320559	SLC7A5	1	0.37037
BP	GO:0032753	positive regulation of interleukin-4 production	1/11	27/18870	0.0156313	0.0659816	0.0320559	SLC7A5	1	0.37037
BP	GO:0036296	response to increased oxygen levels	1/11	27/18870	0.0156313	0.0659816	0.0320559	SLC7A5	1	0.37037
BP	GO:0150146	cell junction disassembly	1/11	27/18870	0.0156313	0.0659816	0.0320559	PIK3R1	1	0.37037
BP	GO:1905564	positive regulation of vascular endothelial cell proliferation	1/11	27/18870	0.0156313	0.0659816	0.0320559	STAT3	1	0.37037
BP	GO:0070371	ERK1 and ERK2 cascade	2/11	336/18870	0.015635	0.0659816	0.0320559	PLA2G2A/NOX4	2	0.0595238
BP	GO:0042063	gliogenesis	2/11	338/18870	0.0158119	0.0659816	0.0320559	STAT3/SLC7A5	2	0.0591716
BP	GO:0010592	positive regulation of lamellipodium assembly	1/11	28/18870	0.0162059	0.0659816	0.0320559	PIK3R1	1	0.357143
BP	GO:0014850	response to muscle activity	1/11	28/18870	0.0162059	0.0659816	0.0320559	SLC7A5	1	0.357143
BP	GO:0030325	adrenal gland development	1/11	28/18870	0.0162059	0.0659816	0.0320559	CYP1B1	1	0.357143
BP	GO:0034698	response to gonadotropin	1/11	28/18870	0.0162059	0.0659816	0.0320559	CYP1B1	1	0.357143
BP	GO:0046337	phosphatidylethanolamine metabolic process	1/11	28/18870	0.0162059	0.0659816	0.0320559	PLA2G2A	1	0.357143
BP	GO:0060964	regulation of miRNA-mediated gene silencing	1/11	28/18870	0.0162059	0.0659816	0.0320559	STAT3	1	0.357143
BP	GO:0090594	inflammatory response to wounding	1/11	28/18870	0.0162059	0.0659816	0.0320559	STAT3	1	0.357143
BP	GO:0043010	camera-type eye development	2/11	344/18870	0.0163479	0.0659816	0.0320559	STAT3/CYP1B1	2	0.0581395
BP	GO:0006833	water transport	1/11	29/18870	0.0167802	0.0659816	0.0320559	SLC5A1	1	0.344828
BP	GO:0009264	deoxyribonucleotide catabolic process	1/11	29/18870	0.0167802	0.0659816	0.0320559	PNP	1	0.344828
BP	GO:0034656	nucleobase-containing small molecule catabolic process	1/11	29/18870	0.0167802	0.0659816	0.0320559	PNP	1	0.344828
BP	GO:0046386	deoxyribose phosphate catabolic process	1/11	29/18870	0.0167802	0.0659816	0.0320559	PNP	1	0.344828
BP	GO:0097421	liver regeneration	1/11	29/18870	0.0167802	0.0659816	0.0320559	SLC7A5	1	0.344828
BP	GO:1900368	regulation of post-transcriptional gene silencing by regulatory ncRNA	1/11	29/18870	0.0167802	0.0659816	0.0320559	STAT3	1	0.344828
BP	GO:0009895	negative regulation of catabolic process	2/11	349/18870	0.0168005	0.0659816	0.0320559	STAT3/SLC7A5	2	0.0573066
BP	GO:0045765	regulation of angiogenesis	2/11	349/18870	0.0168005	0.0659816	0.0320559	STAT3/CYP1B1	2	0.0573066
BP	GO:0070661	leukocyte proliferation	2/11	350/18870	0.0168917	0.0659816	0.0320559	PLA2G2A/PNP	2	0.0571429
BP	GO:1901342	regulation of vasculature development	2/11	354/18870	0.0172586	0.0659816	0.0320559	STAT3/CYP1B1	2	0.0564972
BP	GO:0010506	regulation of autophagy	2/11	355/18870	0.0173509	0.0659816	0.0320559	STAT3/SLC7A5	2	0.056338
BP	GO:0010575	positive regulation of vascular endothelial growth factor production	1/11	30/18870	0.0173543	0.0659816	0.0320559	CYP1B1	1	0.333333
BP	GO:0060147	regulation of post-transcriptional gene silencing	1/11	30/18870	0.0173543	0.0659816	0.0320559	STAT3	1	0.333333
BP	GO:0060219	camera-type eye photoreceptor cell differentiation	1/11	30/18870	0.0173543	0.0659816	0.0320559	STAT3	1	0.333333
BP	GO:0061098	positive regulation of protein tyrosine kinase activity	1/11	30/18870	0.0173543	0.0659816	0.0320559	NOX4	1	0.333333
BP	GO:1900101	regulation of endoplasmic reticulum unfolded protein response	1/11	30/18870	0.0173543	0.0659816	0.0320559	PIK3R1	1	0.333333
BP	GO:0034143	regulation of toll-like receptor 4 signaling pathway	1/11	31/18870	0.017928	0.0659816	0.0320559	PIK3R1	1	0.322581
BP	GO:0043094	cellular metabolic compound salvage	1/11	31/18870	0.017928	0.0659816	0.0320559	PNP	1	0.322581
BP	GO:0050482	arachidonic acid secretion	1/11	31/18870	0.017928	0.0659816	0.0320559	PLA2G2A	1	0.322581
BP	GO:0051491	positive regulation of filopodium assembly	1/11	31/18870	0.017928	0.0659816	0.0320559	PIK3R1	1	0.322581
BP	GO:0060966	regulation of gene silencing by regulatory ncRNA	1/11	31/18870	0.017928	0.0659816	0.0320559	STAT3	1	0.322581
BP	GO:0150117	positive regulation of cell-substrate junction organization	1/11	31/18870	0.017928	0.0659816	0.0320559	PIK3R1	1	0.322581
BP	GO:1900017	positive regulation of cytokine production involved in inflammatory response	1/11	31/18870	0.017928	0.0659816	0.0320559	STAT3	1	0.322581
BP	GO:1903963	arachidonate transport	1/11	31/18870	0.017928	0.0659816	0.0320559	PLA2G2A	1	0.322581
BP	GO:0002360	T cell lineage commitment	1/11	32/18870	0.0185014	0.0665545	0.0323342	STAT3	1	0.3125
BP	GO:0034391	regulation of smooth muscle cell apoptotic process	1/11	32/18870	0.0185014	0.0665545	0.0323342	SLC7A5	1	0.3125
BP	GO:0046685	response to arsenic-containing substance	1/11	32/18870	0.0185014	0.0665545	0.0323342	CYP1B1	1	0.3125
BP	GO:0030336	negative regulation of cell migration	2/11	373/18870	0.0190483	0.0665545	0.0323342	STAT3/CYP1B1	2	0.0536193
BP	GO:0010743	regulation of macrophage derived foam cell differentiation	1/11	33/18870	0.0190746	0.0665545	0.0323342	PLA2G2A	1	0.30303
BP	GO:0034368	protein-lipid complex remodeling	1/11	33/18870	0.0190746	0.0665545	0.0323342	PLA2G2A	1	0.30303
BP	GO:0034369	plasma lipoprotein particle remodeling	1/11	33/18870	0.0190746	0.0665545	0.0323342	PLA2G2A	1	0.30303
BP	GO:0034390	smooth muscle cell apoptotic process	1/11	33/18870	0.0190746	0.0665545	0.0323342	SLC7A5	1	0.30303
BP	GO:0045648	positive regulation of erythrocyte differentiation	1/11	33/18870	0.0190746	0.0665545	0.0323342	STAT3	1	0.30303
BP	GO:0045671	negative regulation of osteoclast differentiation	1/11	33/18870	0.0190746	0.0665545	0.0323342	PIK3R1	1	0.30303
BP	GO:0051497	negative regulation of stress fiber assembly	1/11	33/18870	0.0190746	0.0665545	0.0323342	PIK3R1	1	0.30303
BP	GO:0072539	T-helper 17 cell differentiation	1/11	33/18870	0.0190746	0.0665545	0.0323342	STAT3	1	0.30303
BP	GO:0006644	phospholipid metabolic process	2/11	375/18870	0.0192412	0.0668465	0.032476	PLA2G2A/PIK3R1	2	0.0533333
BP	GO:0000096	sulfur amino acid metabolic process	1/11	34/18870	0.0196474	0.0670668	0.0325831	NOX4	1	0.294118
BP	GO:0032743	positive regulation of interleukin-2 production	1/11	34/18870	0.0196474	0.0670668	0.0325831	PNP	1	0.294118
BP	GO:0070293	renal absorption	1/11	34/18870	0.0196474	0.0670668	0.0325831	SLC5A1	1	0.294118
BP	GO:1901658	glycosyl compound catabolic process	1/11	34/18870	0.0196474	0.0670668	0.0325831	PNP	1	0.294118
BP	GO:0050863	regulation of T cell activation	2/11	381/18870	0.0198248	0.0670668	0.0325831	PLA2G2A/PNP	2	0.0524934
BP	GO:1903037	regulation of leukocyte cell-cell adhesion	2/11	382/18870	0.0199228	0.0670668	0.0325831	PLA2G2A/PNP	2	0.052356
BP	GO:0009119	ribonucleoside metabolic process	1/11	35/18870	0.0202199	0.0670668	0.0325831	PNP	1	0.285714
BP	GO:0032633	interleukin-4 production	1/11	35/18870	0.0202199	0.0670668	0.0325831	SLC7A5	1	0.285714
BP	GO:0032673	regulation of interleukin-4 production	1/11	35/18870	0.0202199	0.0670668	0.0325831	SLC7A5	1	0.285714
BP	GO:0034367	protein-containing complex remodeling	1/11	35/18870	0.0202199	0.0670668	0.0325831	PLA2G2A	1	0.285714
BP	GO:0070633	transepithelial transport	1/11	35/18870	0.0202199	0.0670668	0.0325831	SLC5A1	1	0.285714
BP	GO:2000146	negative regulation of cell motility	2/11	388/18870	0.0205152	0.0671052	0.0326017	STAT3/CYP1B1	2	0.0515464
BP	GO:0046486	glycerolipid metabolic process	2/11	390/18870	0.0207144	0.0671052	0.0326017	PLA2G2A/PIK3R1	2	0.0512821
BP	GO:0032232	negative regulation of actin filament bundle assembly	1/11	36/18870	0.0207921	0.0671052	0.0326017	PIK3R1	1	0.277778
BP	GO:0046473	phosphatidic acid metabolic process	1/11	36/18870	0.0207921	0.0671052	0.0326017	PLA2G2A	1	0.277778
BP	GO:1902745	positive regulation of lamellipodium organization	1/11	36/18870	0.0207921	0.0671052	0.0326017	PIK3R1	1	0.277778
BP	GO:1905898	positive regulation of response to endoplasmic reticulum stress	1/11	36/18870	0.0207921	0.0671052	0.0326017	PIK3R1	1	0.277778
BP	GO:0001654	eye development	2/11	391/18870	0.0208143	0.0671052	0.0326017	STAT3/CYP1B1	2	0.0511509
BP	GO:0150063	visual system development	2/11	395/18870	0.0212159	0.0680609	0.033066	STAT3/CYP1B1	2	0.0506329
BP	GO:0042755	eating behavior	1/11	37/18870	0.021364	0.0680609	0.033066	STAT3	1	0.27027
BP	GO:0046326	positive regulation of glucose import	1/11	37/18870	0.021364	0.0680609	0.033066	PIK3R1	1	0.27027
BP	GO:0048880	sensory system development	2/11	401/18870	0.0218245	0.0690629	0.0335528	STAT3/CYP1B1	2	0.0498753
BP	GO:0042044	fluid transport	1/11	38/18870	0.0219356	0.0690629	0.0335528	SLC5A1	1	0.263158
BP	GO:0046466	membrane lipid catabolic process	1/11	38/18870	0.0219356	0.0690629	0.0335528	CYP1B1	1	0.263158
BP	GO:0051090	regulation of DNA-binding transcription factor activity	2/11	406/18870	0.0223373	0.069406	0.0337195	STAT3/CYP1B1	2	0.0492611
BP	GO:0043550	regulation of lipid kinase activity	1/11	39/18870	0.0225069	0.069406	0.0337195	PIK3R1	1	0.25641
BP	GO:0071548	response to dexamethasone	1/11	39/18870	0.0225069	0.069406	0.0337195	CYP1B1	1	0.25641
BP	GO:0001953	negative regulation of cell-matrix adhesion	1/11	40/18870	0.0230779	0.069406	0.0337195	PIK3R1	1	0.25
BP	GO:0006730	one-carbon metabolic process	1/11	40/18870	0.0230779	0.069406	0.0337195	CA14	1	0.25
BP	GO:0008210	estrogen metabolic process	1/11	40/18870	0.0230779	0.069406	0.0337195	CYP1B1	1	0.25
BP	GO:0009167	purine ribonucleoside monophosphate metabolic process	1/11	40/18870	0.0230779	0.069406	0.0337195	PNP	1	0.25
BP	GO:0010742	macrophage derived foam cell differentiation	1/11	40/18870	0.0230779	0.069406	0.0337195	PLA2G2A	1	0.25
BP	GO:0032570	response to progesterone	1/11	40/18870	0.0230779	0.069406	0.0337195	CYP1B1	1	0.25
BP	GO:0042307	positive regulation of protein import into nucleus	1/11	40/18870	0.0230779	0.069406	0.0337195	PIK3R1	1	0.25
BP	GO:0043368	positive T cell selection	1/11	40/18870	0.0230779	0.069406	0.0337195	STAT3	1	0.25
BP	GO:0071354	cellular response to interleukin-6	1/11	40/18870	0.0230779	0.069406	0.0337195	STAT3	1	0.25
BP	GO:0010591	regulation of lamellipodium assembly	1/11	41/18870	0.0236486	0.069446	0.0337389	PIK3R1	1	0.243902
BP	GO:0042554	superoxide anion generation	1/11	41/18870	0.0236486	0.069446	0.0337389	NOX4	1	0.243902
BP	GO:0050892	intestinal absorption	1/11	41/18870	0.0236486	0.069446	0.0337389	SLC5A1	1	0.243902
BP	GO:0051954	positive regulation of amine transport	1/11	41/18870	0.0236486	0.069446	0.0337389	SLC7A5	1	0.243902
BP	GO:0060251	regulation of glial cell proliferation	1/11	41/18870	0.0236486	0.069446	0.0337389	SLC7A5	1	0.243902
BP	GO:0090077	foam cell differentiation	1/11	41/18870	0.0236486	0.069446	0.0337389	PLA2G2A	1	0.243902
BP	GO:0007159	leukocyte cell-cell adhesion	2/11	419/18870	0.0236944	0.069446	0.0337389	PLA2G2A/PNP	2	0.0477327
BP	GO:0040013	negative regulation of locomotion	2/11	423/18870	0.0241188	0.0697161	0.0338702	STAT3/CYP1B1	2	0.0472813
BP	GO:0009126	purine nucleoside monophosphate metabolic process	1/11	42/18870	0.024219	0.0697161	0.0338702	PNP	1	0.238095
BP	GO:0009394	2'-deoxyribonucleotide metabolic process	1/11	42/18870	0.024219	0.0697161	0.0338702	PNP	1	0.238095
BP	GO:0032733	positive regulation of interleukin-10 production	1/11	42/18870	0.024219	0.0697161	0.0338702	STAT3	1	0.238095
BP	GO:0042119	neutrophil activation	1/11	42/18870	0.024219	0.0697161	0.0338702	PLA2G2A	1	0.238095
BP	GO:0009262	deoxyribonucleotide metabolic process	1/11	43/18870	0.0247891	0.0705795	0.0342896	PNP	1	0.232558
BP	GO:0019692	deoxyribose phosphate metabolic process	1/11	43/18870	0.0247891	0.0705795	0.0342896	PNP	1	0.232558
BP	GO:0051955	regulation of amino acid transport	1/11	43/18870	0.0247891	0.0705795	0.0342896	SLC7A5	1	0.232558
BP	GO:0030099	myeloid cell differentiation	2/11	430/18870	0.0248692	0.0705795	0.0342896	STAT3/PIK3R1	2	0.0465116
BP	GO:0009410	response to xenobiotic stimulus	2/11	434/18870	0.0253024	0.0712169	0.0345993	CYP1B1/PNP	2	0.0460829
BP	GO:0010828	positive regulation of glucose transmembrane transport	1/11	44/18870	0.0253589	0.0712169	0.0345993	PIK3R1	1	0.227273
BP	GO:0070741	response to interleukin-6	1/11	44/18870	0.0253589	0.0712169	0.0345993	STAT3	1	0.227273
BP	GO:0009154	purine ribonucleotide catabolic process	1/11	45/18870	0.0259283	0.0723966	0.0351725	PNP	1	0.222222
BP	GO:0048732	gland development	2/11	443/18870	0.0262886	0.0723966	0.0351725	SLC7A5/CYP1B1	2	0.0451467
BP	GO:0010720	positive regulation of cell development	2/11	444/18870	0.0263992	0.0723966	0.0351725	SLC7A5/PNP	2	0.045045
BP	GO:0032309	icosanoid secretion	1/11	46/18870	0.0264975	0.0723966	0.0351725	PLA2G2A	1	0.217391
BP	GO:0032892	positive regulation of organic acid transport	1/11	46/18870	0.0264975	0.0723966	0.0351725	SLC7A5	1	0.217391
BP	GO:0033120	positive regulation of RNA splicing	1/11	46/18870	0.0264975	0.0723966	0.0351725	PIK3R1	1	0.217391
BP	GO:0042789	mRNA transcription by RNA polymerase II	1/11	46/18870	0.0264975	0.0723966	0.0351725	STAT3	1	0.217391
BP	GO:0045646	regulation of erythrocyte differentiation	1/11	46/18870	0.0264975	0.0723966	0.0351725	STAT3	1	0.217391
BP	GO:0035196	miRNA processing	1/11	47/18870	0.0270664	0.0734529	0.0356856	STAT3	1	0.212766
BP	GO:0072538	T-helper 17 type immune response	1/11	47/18870	0.0270664	0.0734529	0.0356856	STAT3	1	0.212766
BP	GO:0006869	lipid transport	2/11	453/18870	0.027403	0.0735109	0.0357138	PLA2G2A/FABP4	2	0.0441501
BP	GO:0001754	eye photoreceptor cell differentiation	1/11	48/18870	0.027635	0.0735109	0.0357138	STAT3	1	0.208333
BP	GO:0032620	interleukin-17 production	1/11	48/18870	0.027635	0.0735109	0.0357138	SLC7A5	1	0.208333
BP	GO:0032660	regulation of interleukin-17 production	1/11	48/18870	0.027635	0.0735109	0.0357138	SLC7A5	1	0.208333
BP	GO:0045747	positive regulation of Notch signaling pathway	1/11	48/18870	0.027635	0.0735109	0.0357138	STAT3	1	0.208333
BP	GO:2001222	regulation of neuron migration	1/11	48/18870	0.027635	0.0735109	0.0357138	STAT3	1	0.208333
BP	GO:0072594	establishment of protein localization to organelle	2/11	459/18870	0.0280809	0.0736178	0.0357657	STAT3/PIK3R1	2	0.043573
BP	GO:0014911	positive regulation of smooth muscle cell migration	1/11	49/18870	0.0282032	0.0736178	0.0357657	CYP1B1	1	0.204082
BP	GO:0033628	regulation of cell adhesion mediated by integrin	1/11	49/18870	0.0282032	0.0736178	0.0357657	CYP1B1	1	0.204082
BP	GO:0036230	granulocyte activation	1/11	49/18870	0.0282032	0.0736178	0.0357657	PLA2G2A	1	0.204082
BP	GO:0046427	positive regulation of receptor signaling pathway via JAK-STAT	1/11	49/18870	0.0282032	0.0736178	0.0357657	CYP1B1	1	0.204082
BP	GO:0009299	mRNA transcription	1/11	50/18870	0.0287712	0.0736178	0.0357657	STAT3	1	0.2
BP	GO:0010656	negative regulation of muscle cell apoptotic process	1/11	50/18870	0.0287712	0.0736178	0.0357657	SLC7A5	1	0.2
BP	GO:0042149	cellular response to glucose starvation	1/11	50/18870	0.0287712	0.0736178	0.0357657	SLC7A5	1	0.2
BP	GO:0071320	cellular response to cAMP	1/11	50/18870	0.0287712	0.0736178	0.0357657	CYP1B1	1	0.2
BP	GO:0071385	cellular response to glucocorticoid stimulus	1/11	50/18870	0.0287712	0.0736178	0.0357657	CYP1B1	1	0.2
BP	GO:0071827	plasma lipoprotein particle organization	1/11	50/18870	0.0287712	0.0736178	0.0357657	PLA2G2A	1	0.2
BP	GO:0089718	amino acid import across plasma membrane	1/11	50/18870	0.0287712	0.0736178	0.0357657	SLC7A5	1	0.2
BP	GO:0009261	ribonucleotide catabolic process	1/11	51/18870	0.0293389	0.0741675	0.0360328	PNP	1	0.196078
BP	GO:0051489	regulation of filopodium assembly	1/11	51/18870	0.0293389	0.0741675	0.0360328	PIK3R1	1	0.196078
BP	GO:0043410	positive regulation of MAPK cascade	2/11	474/18870	0.0298059	0.0741675	0.0360328	PLA2G2A/NOX4	2	0.0421941
BP	GO:0006110	regulation of glycolytic process	1/11	52/18870	0.0299063	0.0741675	0.0360328	STAT3	1	0.192308
BP	GO:0042572	retinol metabolic process	1/11	52/18870	0.0299063	0.0741675	0.0360328	CYP1B1	1	0.192308
BP	GO:0046638	positive regulation of alpha-beta T cell differentiation	1/11	52/18870	0.0299063	0.0741675	0.0360328	PNP	1	0.192308
BP	GO:0048009	insulin-like growth factor receptor signaling pathway	1/11	52/18870	0.0299063	0.0741675	0.0360328	PIK3R1	1	0.192308
BP	GO:0101023	vascular endothelial cell proliferation	1/11	52/18870	0.0299063	0.0741675	0.0360328	STAT3	1	0.192308
BP	GO:1902895	positive regulation of miRNA transcription	1/11	52/18870	0.0299063	0.0741675	0.0360328	STAT3	1	0.192308
BP	GO:1905562	regulation of vascular endothelial cell proliferation	1/11	52/18870	0.0299063	0.0741675	0.0360328	STAT3	1	0.192308
BP	GO:0002762	negative regulation of myeloid leukocyte differentiation	1/11	53/18870	0.0304733	0.0744288	0.0361597	PIK3R1	1	0.188679
BP	GO:0045058	T cell selection	1/11	53/18870	0.0304733	0.0744288	0.0361597	STAT3	1	0.188679
BP	GO:0071825	protein-lipid complex organization	1/11	53/18870	0.0304733	0.0744288	0.0361597	PLA2G2A	1	0.188679
BP	GO:1902743	regulation of lamellipodium organization	1/11	53/18870	0.0304733	0.0744288	0.0361597	PIK3R1	1	0.188679
BP	GO:1904894	positive regulation of receptor signaling pathway via STAT	1/11	53/18870	0.0304733	0.0744288	0.0361597	CYP1B1	1	0.188679
BP	GO:0006195	purine nucleotide catabolic process	1/11	54/18870	0.0310401	0.07513	0.0365004	PNP	1	0.185185
BP	GO:0050873	brown fat cell differentiation	1/11	54/18870	0.0310401	0.07513	0.0365004	FABP4	1	0.185185
BP	GO:0072348	sulfur compound transport	1/11	54/18870	0.0310401	0.07513	0.0365004	SLC7A5	1	0.185185
BP	GO:0009116	nucleoside metabolic process	1/11	55/18870	0.0316065	0.0760444	0.0369446	PNP	1	0.181818
BP	GO:0034142	toll-like receptor 4 signaling pathway	1/11	55/18870	0.0316065	0.0760444	0.0369446	PIK3R1	1	0.181818
BP	GO:0022407	regulation of cell-cell adhesion	2/11	493/18870	0.0320518	0.0767195	0.0372726	PLA2G2A/PNP	2	0.040568
BP	GO:0045912	negative regulation of carbohydrate metabolic process	1/11	56/18870	0.0321727	0.0767195	0.0372726	STAT3	1	0.178571
BP	GO:0061097	regulation of protein tyrosine kinase activity	1/11	56/18870	0.0321727	0.0767195	0.0372726	NOX4	1	0.178571
BP	GO:0031667	response to nutrient levels	2/11	495/18870	0.0322921	0.0767772	0.0373006	SLC7A5/CYP1B1	2	0.040404
BP	GO:0019748	secondary metabolic process	1/11	57/18870	0.0327386	0.0776097	0.0377051	CYP1B1	1	0.175439
BP	GO:0015804	neutral amino acid transport	1/11	58/18870	0.0333041	0.0780323	0.0379104	SLC7A5	1	0.172414
BP	GO:0019369	arachidonic acid metabolic process	1/11	58/18870	0.0333041	0.0780323	0.0379104	CYP1B1	1	0.172414
BP	GO:0042306	regulation of protein import into nucleus	1/11	58/18870	0.0333041	0.0780323	0.0379104	PIK3R1	1	0.172414
BP	GO:1903409	reactive oxygen species biosynthetic process	1/11	58/18870	0.0333041	0.0780323	0.0379104	NOX4	1	0.172414
BP	GO:0009161	ribonucleoside monophosphate metabolic process	1/11	59/18870	0.0338694	0.0784446	0.0381107	PNP	1	0.169492
BP	GO:0010574	regulation of vascular endothelial growth factor production	1/11	59/18870	0.0338694	0.0784446	0.0381107	CYP1B1	1	0.169492
BP	GO:0014009	glial cell proliferation	1/11	59/18870	0.0338694	0.0784446	0.0381107	SLC7A5	1	0.169492
BP	GO:0072523	purine-containing compound catabolic process	1/11	59/18870	0.0338694	0.0784446	0.0381107	PNP	1	0.169492
BP	GO:0042908	xenobiotic transport	1/11	60/18870	0.0344343	0.0790715	0.0384153	SLC7A5	1	0.166667
BP	GO:0046324	regulation of glucose import	1/11	60/18870	0.0344343	0.0790715	0.0384153	PIK3R1	1	0.166667
BP	GO:0071384	cellular response to corticosteroid stimulus	1/11	60/18870	0.0344343	0.0790715	0.0384153	CYP1B1	1	0.166667
BP	GO:1903078	positive regulation of protein localization to plasma membrane	1/11	61/18870	0.034999	0.0801398	0.0389343	PIK3R1	1	0.163934
BP	GO:0032731	positive regulation of interleukin-1 beta production	1/11	62/18870	0.0355634	0.0802168	0.0389717	STAT3	1	0.16129
BP	GO:0046824	positive regulation of nucleocytoplasmic transport	1/11	62/18870	0.0355634	0.0802168	0.0389717	PIK3R1	1	0.16129
BP	GO:0008631	intrinsic apoptotic signaling pathway in response to oxidative stress	1/11	63/18870	0.0361274	0.0802168	0.0389717	CYP1B1	1	0.15873
BP	GO:0010573	vascular endothelial growth factor production	1/11	63/18870	0.0361274	0.0802168	0.0389717	CYP1B1	1	0.15873
BP	GO:0032623	interleukin-2 production	1/11	63/18870	0.0361274	0.0802168	0.0389717	PNP	1	0.15873
BP	GO:0032663	regulation of interleukin-2 production	1/11	63/18870	0.0361274	0.0802168	0.0389717	PNP	1	0.15873
BP	GO:0032757	positive regulation of interleukin-8 production	1/11	63/18870	0.0361274	0.0802168	0.0389717	STAT3	1	0.15873
BP	GO:0040014	regulation of multicellular organism growth	1/11	63/18870	0.0361274	0.0802168	0.0389717	STAT3	1	0.15873
BP	GO:0043470	regulation of carbohydrate catabolic process	1/11	63/18870	0.0361274	0.0802168	0.0389717	STAT3	1	0.15873
BP	GO:0071715	icosanoid transport	1/11	63/18870	0.0361274	0.0802168	0.0389717	PLA2G2A	1	0.15873
BP	GO:0140895	cell surface toll-like receptor signaling pathway	1/11	63/18870	0.0361274	0.0802168	0.0389717	PIK3R1	1	0.15873
BP	GO:0031100	animal organ regeneration	1/11	64/18870	0.0366912	0.0807184	0.0392154	SLC7A5	1	0.15625
BP	GO:0046530	photoreceptor cell differentiation	1/11	64/18870	0.0366912	0.0807184	0.0392154	STAT3	1	0.15625
BP	GO:2000630	positive regulation of miRNA metabolic process	1/11	64/18870	0.0366912	0.0807184	0.0392154	STAT3	1	0.15625
BP	GO:0010812	negative regulation of cell-substrate adhesion	1/11	65/18870	0.0372546	0.0807184	0.0392154	PIK3R1	1	0.153846
BP	GO:0030199	collagen fibril organization	1/11	65/18870	0.0372546	0.0807184	0.0392154	CYP1B1	1	0.153846
BP	GO:0032613	interleukin-10 production	1/11	65/18870	0.0372546	0.0807184	0.0392154	STAT3	1	0.153846
BP	GO:0032653	regulation of interleukin-10 production	1/11	65/18870	0.0372546	0.0807184	0.0392154	STAT3	1	0.153846
BP	GO:0045453	bone resorption	1/11	65/18870	0.0372546	0.0807184	0.0392154	NOX4	1	0.153846
BP	GO:0060042	retina morphogenesis in camera-type eye	1/11	65/18870	0.0372546	0.0807184	0.0392154	STAT3	1	0.153846
BP	GO:0046854	phosphatidylinositol phosphate biosynthetic process	1/11	66/18870	0.0378178	0.0817189	0.0397015	PIK3R1	1	0.151515
BP	GO:0070301	cellular response to hydrogen peroxide	1/11	67/18870	0.0383807	0.0827134	0.0401846	CYP1B1	1	0.149254
BP	GO:0150116	regulation of cell-substrate junction organization	1/11	68/18870	0.0389432	0.0834793	0.0405568	PIK3R1	1	0.147059
BP	GO:2000379	positive regulation of reactive oxygen species metabolic process	1/11	68/18870	0.0389432	0.0834793	0.0405568	CYP1B1	1	0.147059
BP	GO:0035019	somatic stem cell population maintenance	1/11	69/18870	0.0395055	0.0842365	0.0409246	STAT3	1	0.144928
BP	GO:0045670	regulation of osteoclast differentiation	1/11	69/18870	0.0395055	0.0842365	0.0409246	PIK3R1	1	0.144928
BP	GO:0002752	cell surface pattern recognition receptor signaling pathway	1/11	70/18870	0.0400674	0.0845402	0.0410722	PIK3R1	1	0.142857
BP	GO:0006081	cellular aldehyde metabolic process	1/11	70/18870	0.0400674	0.0845402	0.0410722	CYP1B1	1	0.142857
BP	GO:0046847	filopodium assembly	1/11	70/18870	0.0400674	0.0845402	0.0410722	PIK3R1	1	0.142857
BP	GO:1902893	regulation of miRNA transcription	1/11	70/18870	0.0400674	0.0845402	0.0410722	STAT3	1	0.142857
BP	GO:0042698	ovulation cycle	1/11	71/18870	0.0406291	0.0849092	0.0412515	CYP1B1	1	0.140845
BP	GO:0061614	miRNA transcription	1/11	71/18870	0.0406291	0.0849092	0.0412515	STAT3	1	0.140845
BP	GO:1902475	L-alpha-amino acid transmembrane transport	1/11	71/18870	0.0406291	0.0849092	0.0412515	SLC7A5	1	0.140845
BP	GO:0006801	superoxide metabolic process	1/11	72/18870	0.0411905	0.0849092	0.0412515	NOX4	1	0.138889
BP	GO:0014015	positive regulation of gliogenesis	1/11	72/18870	0.0411905	0.0849092	0.0412515	SLC7A5	1	0.138889
BP	GO:0014823	response to activity	1/11	72/18870	0.0411905	0.0849092	0.0412515	SLC7A5	1	0.138889
BP	GO:0030032	lamellipodium assembly	1/11	72/18870	0.0411905	0.0849092	0.0412515	PIK3R1	1	0.138889
BP	GO:0042130	negative regulation of T cell proliferation	1/11	72/18870	0.0411905	0.0849092	0.0412515	PLA2G2A	1	0.138889
BP	GO:0046635	positive regulation of alpha-beta T cell activation	1/11	72/18870	0.0411905	0.0849092	0.0412515	PNP	1	0.138889
BP	GO:0006809	nitric oxide biosynthetic process	1/11	73/18870	0.0417515	0.0851943	0.0413899	CYP1B1	1	0.136986
BP	GO:0032732	positive regulation of interleukin-1 production	1/11	73/18870	0.0417515	0.0851943	0.0413899	STAT3	1	0.136986
BP	GO:0042093	T-helper cell differentiation	1/11	73/18870	0.0417515	0.0851943	0.0413899	STAT3	1	0.136986
BP	GO:1904377	positive regulation of protein localization to cell periphery	1/11	73/18870	0.0417515	0.0851943	0.0413899	PIK3R1	1	0.136986
BP	GO:0046637	regulation of alpha-beta T cell differentiation	1/11	74/18870	0.0423123	0.0859035	0.0417345	PNP	1	0.135135
BP	GO:0050795	regulation of behavior	1/11	74/18870	0.0423123	0.0859035	0.0417345	STAT3	1	0.135135
BP	GO:0002294	CD4-positive, alpha-beta T cell differentiation involved in immune response	1/11	75/18870	0.0428728	0.0866051	0.0420754	STAT3	1	0.133333
BP	GO:0030968	endoplasmic reticulum unfolded protein response	1/11	75/18870	0.0428728	0.0866051	0.0420754	PIK3R1	1	0.133333
BP	GO:0002287	alpha-beta T cell activation involved in immune response	1/11	76/18870	0.0434329	0.0868659	0.042202	STAT3	1	0.131579
BP	GO:0002293	alpha-beta T cell differentiation involved in immune response	1/11	76/18870	0.0434329	0.0868659	0.042202	STAT3	1	0.131579
BP	GO:0005977	glycogen metabolic process	1/11	76/18870	0.0434329	0.0868659	0.042202	PYGM	1	0.131579
BP	GO:0046470	phosphatidylcholine metabolic process	1/11	76/18870	0.0434329	0.0868659	0.042202	PLA2G2A	1	0.131579
BP	GO:0009123	nucleoside monophosphate metabolic process	1/11	77/18870	0.0439928	0.0869473	0.0422416	PNP	1	0.12987
BP	GO:0032729	positive regulation of type II interferon production	1/11	77/18870	0.0439928	0.0869473	0.0422416	SLC7A5	1	0.12987
BP	GO:0032890	regulation of organic acid transport	1/11	77/18870	0.0439928	0.0869473	0.0422416	SLC7A5	1	0.12987
BP	GO:0046323	glucose import	1/11	77/18870	0.0439928	0.0869473	0.0422416	PIK3R1	1	0.12987
BP	GO:0009166	nucleotide catabolic process	1/11	78/18870	0.0445524	0.0869473	0.0422416	PNP	1	0.128205
BP	GO:0010827	regulation of glucose transmembrane transport	1/11	78/18870	0.0445524	0.0869473	0.0422416	PIK3R1	1	0.128205
BP	GO:0044042	glucan metabolic process	1/11	78/18870	0.0445524	0.0869473	0.0422416	PYGM	1	0.128205
BP	GO:0046209	nitric oxide metabolic process	1/11	78/18870	0.0445524	0.0869473	0.0422416	CYP1B1	1	0.128205
BP	GO:0097009	energy homeostasis	1/11	78/18870	0.0445524	0.0869473	0.0422416	STAT3	1	0.128205
BP	GO:2000736	regulation of stem cell differentiation	1/11	78/18870	0.0445524	0.0869473	0.0422416	STAT3	1	0.128205
BP	GO:2001057	reactive nitrogen species metabolic process	1/11	79/18870	0.0451117	0.0878261	0.0426685	CYP1B1	1	0.126582
BP	GO:0003407	neural retina development	1/11	80/18870	0.0456706	0.0887001	0.0430932	STAT3	1	0.125
BP	GO:0002534	cytokine production involved in inflammatory response	1/11	81/18870	0.0462293	0.0891407	0.0433072	STAT3	1	0.123457
BP	GO:0002720	positive regulation of cytokine production involved in immune response	1/11	81/18870	0.0462293	0.0891407	0.0433072	SLC7A5	1	0.123457
BP	GO:1900015	regulation of cytokine production involved in inflammatory response	1/11	81/18870	0.0462293	0.0891407	0.0433072	STAT3	1	0.123457
BP	GO:1901657	glycosyl compound metabolic process	1/11	82/18870	0.0467877	0.0897878	0.0436216	PNP	1	0.121951
BP	GO:1905897	regulation of response to endoplasmic reticulum stress	1/11	82/18870	0.0467877	0.0897878	0.0436216	PIK3R1	1	0.121951
BP	GO:0001523	retinoid metabolic process	1/11	84/18870	0.0479036	0.0912773	0.0443452	CYP1B1	1	0.119048
BP	GO:0002292	T cell differentiation involved in immune response	1/11	84/18870	0.0479036	0.0912773	0.0443452	STAT3	1	0.119048
BP	GO:0010660	regulation of muscle cell apoptotic process	1/11	84/18870	0.0479036	0.0912773	0.0443452	SLC7A5	1	0.119048
BP	GO:0051591	response to cAMP	1/11	85/18870	0.0484611	0.0914745	0.0444411	CYP1B1	1	0.117647
BP	GO:0071230	cellular response to amino acid stimulus	1/11	85/18870	0.0484611	0.0914745	0.0444411	SLC7A5	1	0.117647
BP	GO:0072524	pyridine-containing compound metabolic process	1/11	85/18870	0.0484611	0.0914745	0.0444411	PNP	1	0.117647
BP	GO:1901264	carbohydrate derivative transport	1/11	85/18870	0.0484611	0.0914745	0.0444411	SLC5A1	1	0.117647
BP	GO:0008625	extrinsic apoptotic signaling pathway via death domain receptors	1/11	86/18870	0.0490183	0.0918807	0.0446384	PIK3R1	1	0.116279
BP	GO:0070918	regulatory ncRNA processing	1/11	86/18870	0.0490183	0.0918807	0.0446384	STAT3	1	0.116279
BP	GO:2000628	regulation of miRNA metabolic process	1/11	86/18870	0.0490183	0.0918807	0.0446384	STAT3	1	0.116279
BP	GO:0016101	diterpenoid metabolic process	1/11	87/18870	0.0495752	0.0920682	0.0447295	CYP1B1	1	0.114943
BP	GO:0032088	negative regulation of NF-kappaB transcription factor activity	1/11	87/18870	0.0495752	0.0920682	0.0447295	CYP1B1	1	0.114943
BP	GO:0048708	astrocyte differentiation	1/11	87/18870	0.0495752	0.0920682	0.0447295	STAT3	1	0.114943
BP	GO:1901292	nucleoside phosphate catabolic process	1/11	87/18870	0.0495752	0.0920682	0.0447295	PNP	1	0.114943
CC	GO:0097038	perinuclear endoplasmic reticulum	2/11	21/19886	5.80829e-05	0.00209099	0.00146736	PIK3R1/NOX4	2	0.952381
CC	GO:0016324	apical plasma membrane	3/11	403/19886	0.00120766	0.0217379	0.0152547	SLC7A5/CA14/SLC5A1	3	0.0744417
CC	GO:0045177	apical part of cell	3/11	469/19886	0.00186759	0.022411	0.0157271	SLC7A5/CA14/SLC5A1	3	0.0639659
CC	GO:0016323	basolateral plasma membrane	2/11	249/19886	0.00797203	0.0590196	0.0414173	SLC7A5/CA14	2	0.0803213
CC	GO:0043020	NADPH oxidase complex	1/11	18/19886	0.0099143	0.0590196	0.0414173	NOX4	1	0.555556
CC	GO:0009925	basal plasma membrane	2/11	282/19886	0.0101286	0.0590196	0.0414173	SLC7A5/CA14	2	0.070922
CC	GO:0045178	basal part of cell	2/11	301/19886	0.011476	0.0590196	0.0414173	SLC7A5/CA14	2	0.0664452
CC	GO:0031253	cell projection membrane	2/11	352/19886	0.0154622	0.0637158	0.0447129	SLC7A5/SLC5A1	2	0.0568182
CC	GO:0005942	phosphatidylinositol 3-kinase complex	1/11	29/19886	0.015929	0.0637158	0.0447129	PIK3R1	1	0.344828
CC	GO:0031528	microvillus membrane	1/11	33/19886	0.0181079	0.0651883	0.0457462	SLC7A5	1	0.30303
CC	GO:0031526	brush border membrane	1/11	60/19886	0.0327011	0.107022	0.075103	SLC5A1	1	0.166667
CC	GO:0005801	cis-Golgi network	1/11	74/19886	0.0401901	0.12057	0.0846107	PIK3R1	1	0.135135
MF	GO:0016836	hydro-lyase activity	2/11	61/18496	0.000577294	0.0388286	0.0132456	CYP1B1/CA14	2	0.327869
MF	GO:0016835	carbon-oxygen lyase activity	2/11	77/18496	0.00091826	0.0388286	0.0132456	CYP1B1/CA14	2	0.25974
MF	GO:0035591	signaling adaptor activity	2/11	98/18496	0.00148149	0.0388286	0.0132456	STAT3/PIK3R1	2	0.204082
MF	GO:1990782	protein tyrosine kinase binding	2/11	123/18496	0.00231977	0.0388286	0.0132456	PIK3R1/NOX4	2	0.162602
MF	GO:0020037	heme binding	2/11	141/18496	0.00303382	0.0388286	0.0132456	CYP1B1/NOX4	2	0.141844
MF	GO:0019903	protein phosphatase binding	2/11	142/18496	0.00307616	0.0388286	0.0132456	STAT3/PIK3R1	2	0.140845
MF	GO:0046906	tetrapyrrole binding	2/11	151/18496	0.00346978	0.0388286	0.0132456	CYP1B1/NOX4	2	0.13245
MF	GO:0019902	phosphatase binding	2/11	189/18496	0.00537649	0.0388286	0.0132456	STAT3/PIK3R1	2	0.10582
MF	GO:0016829	lyase activity	2/11	196/18496	0.00577011	0.0388286	0.0132456	CYP1B1/CA14	2	0.102041
MF	GO:0015173	aromatic amino acid transmembrane transporter activity	1/11	10/18496	0.00593278	0.0388286	0.0132456	SLC7A5	1	1
MF	GO:0015658	branched-chain amino acid transmembrane transporter activity	1/11	10/18496	0.00593278	0.0388286	0.0132456	SLC7A5	1	1
MF	GO:0016175	superoxide-generating NAD(P)H oxidase activity	1/11	10/18496	0.00593278	0.0388286	0.0132456	NOX4	1	1
MF	GO:0036312	phosphatidylinositol 3-kinase regulatory subunit binding	1/11	10/18496	0.00593278	0.0388286	0.0132456	PIK3R1	1	1
MF	GO:0070878	primary miRNA binding	1/11	10/18496	0.00593278	0.0388286	0.0132456	STAT3	1	1
MF	GO:0005165	neurotrophin receptor binding	1/11	12/18496	0.00711549	0.0388286	0.0132456	PIK3R1	1	0.833333
MF	GO:0042301	phosphate ion binding	1/11	12/18496	0.00711549	0.0388286	0.0132456	PNP	1	0.833333
MF	GO:0055056	D-glucose transmembrane transporter activity	1/11	12/18496	0.00711549	0.0388286	0.0132456	SLC5A1	1	0.833333
MF	GO:0015166	polyol transmembrane transporter activity	1/11	13/18496	0.00770636	0.0388286	0.0132456	SLC5A1	1	0.769231
MF	GO:0043560	insulin receptor substrate binding	1/11	13/18496	0.00770636	0.0388286	0.0132456	PIK3R1	1	0.769231
MF	GO:0004089	carbonate dehydratase activity	1/11	15/18496	0.00888716	0.0388286	0.0132456	CA14	1	0.666667
MF	GO:0005159	insulin-like growth factor receptor binding	1/11	16/18496	0.00947707	0.0388286	0.0132456	PIK3R1	1	0.625
MF	GO:0005402	carbohydrate:monoatomic cation symporter activity	1/11	16/18496	0.00947707	0.0388286	0.0132456	SLC5A1	1	0.625
MF	GO:0046935	1-phosphatidylinositol-3-kinase regulator activity	1/11	16/18496	0.00947707	0.0388286	0.0132456	PIK3R1	1	0.625
MF	GO:0050664	oxidoreductase activity, acting on NAD(P)H, oxygen as acceptor	1/11	16/18496	0.00947707	0.0388286	0.0132456	NOX4	1	0.625
MF	GO:0005068	transmembrane receptor protein tyrosine kinase adaptor activity	1/11	17/18496	0.0100667	0.0388286	0.0132456	PIK3R1	1	0.588235
MF	GO:0005324	long-chain fatty acid transporter activity	1/11	17/18496	0.0100667	0.0388286	0.0132456	FABP4	1	0.588235
MF	GO:0036041	long-chain fatty acid binding	1/11	17/18496	0.0100667	0.0388286	0.0132456	FABP4	1	0.588235
MF	GO:0047498	calcium-dependent phospholipase A2 activity	1/11	17/18496	0.0100667	0.0388286	0.0132456	PLA2G2A	1	0.588235
MF	GO:0016757	glycosyltransferase activity	2/11	268/18496	0.0105535	0.0393025	0.0134073	PYGM/PNP	2	0.0746269
MF	GO:0005372	water transmembrane transporter activity	1/11	19/18496	0.0112449	0.0404817	0.0138095	SLC5A1	1	0.526316
MF	GO:0015291	secondary active transmembrane transporter activity	2/11	286/18496	0.0119515	0.0416376	0.0142039	SLC7A5/SLC5A1	2	0.0699301
MF	GO:0005158	insulin receptor binding	1/11	22/18496	0.0130099	0.0425318	0.0145089	PIK3R1	1	0.454545
MF	GO:0005355	glucose transmembrane transporter activity	1/11	25/18496	0.014772	0.0425318	0.0145089	SLC5A1	1	0.4
MF	GO:0015149	hexose transmembrane transporter activity	1/11	25/18496	0.014772	0.0425318	0.0145089	SLC5A1	1	0.4
MF	GO:0043548	phosphatidylinositol 3-kinase binding	1/11	25/18496	0.014772	0.0425318	0.0145089	PIK3R1	1	0.4
MF	GO:0042277	peptide binding	2/11	325/18496	0.0152457	0.0425318	0.0145089	SLC7A5/PIK3R1	2	0.0615385
MF	GO:0008395	steroid hydroxylase activity	1/11	26/18496	0.0153587	0.0425318	0.0145089	CYP1B1	1	0.384615
MF	GO:0052742	phosphatidylinositol kinase activity	1/11	26/18496	0.0153587	0.0425318	0.0145089	PIK3R1	1	0.384615
MF	GO:0070330	aromatase activity	1/11	26/18496	0.0153587	0.0425318	0.0145089	CYP1B1	1	0.384615
MF	GO:0015145	monosaccharide transmembrane transporter activity	1/11	28/18496	0.0165312	0.0446343	0.0152261	SLC5A1	1	0.357143
MF	GO:0051119	sugar transmembrane transporter activity	1/11	30/18496	0.0177025	0.0466308	0.0159072	SLC5A1	1	0.333333
MF	GO:0051427	hormone receptor binding	1/11	32/18496	0.0188724	0.0485291	0.0165548	FABP4	1	0.3125
MF	GO:0004623	phospholipase A2 activity	1/11	35/18496	0.020625	0.0518023	0.0176714	PLA2G2A	1	0.285714
MF	GO:0019825	oxygen binding	1/11	39/18496	0.0229574	0.053544	0.0182655	NOX4	1	0.25641
MF	GO:0033218	amide binding	2/11	405/18496	0.0230827	0.053544	0.0182655	SLC7A5/PIK3R1	2	0.0493827
MF	GO:0140313	molecular sequestering activity	1/11	40/18496	0.0235397	0.053544	0.0182655	STAT3	1	0.25
MF	GO:0001727	lipid kinase activity	1/11	41/18496	0.0241216	0.053544	0.0182655	PIK3R1	1	0.243902
MF	GO:0140299	small molecule sensor activity	1/11	41/18496	0.0241216	0.053544	0.0182655	NOX4	1	0.243902
MF	GO:0030674	protein-macromolecule adaptor activity	2/11	421/18496	0.0248158	0.053544	0.0182655	STAT3/PIK3R1	2	0.0475059
MF	GO:0015144	carbohydrate transmembrane transporter activity	1/11	43/18496	0.0252847	0.053544	0.0182655	SLC5A1	1	0.232558
MF	GO:0016712	oxidoreductase activity, acting on paired donors, with incorporation or reduction of molecular oxygen, reduced flavin or flavoprotein as one donor, and incorporation of one atom of oxygen	1/11	43/18496	0.0252847	0.053544	0.0182655	CYP1B1	1	0.232558
MF	GO:0015175	neutral L-amino acid transmembrane transporter activity	1/11	46/18496	0.0270268	0.0535646	0.0182725	SLC7A5	1	0.217391
MF	GO:0001784	phosphotyrosine residue binding	1/11	47/18496	0.0276069	0.0535646	0.0182725	PIK3R1	1	0.212766
MF	GO:0042605	peptide antigen binding	1/11	47/18496	0.0276069	0.0535646	0.0182725	SLC7A5	1	0.212766
MF	GO:0005504	fatty acid binding	1/11	48/18496	0.0281867	0.0535646	0.0182725	FABP4	1	0.208333
MF	GO:0022804	active transmembrane transporter activity	2/11	454/18496	0.0285564	0.0535646	0.0182725	SLC7A5/SLC5A1	2	0.0440529
MF	GO:0016763	pentosyltransferase activity	1/11	49/18496	0.0287662	0.0535646	0.0182725	PNP	1	0.204082
MF	GO:0017046	peptide hormone binding	1/11	49/18496	0.0287662	0.0535646	0.0182725	PIK3R1	1	0.204082
MF	GO:0030159	signaling receptor complex adaptor activity	1/11	51/18496	0.0299241	0.0540047	0.0184227	PIK3R1	1	0.196078
MF	GO:0004879	nuclear receptor activity	1/11	52/18496	0.0305027	0.0540047	0.0184227	STAT3	1	0.192308
MF	GO:0098531	ligand-activated transcription factor activity	1/11	52/18496	0.0305027	0.0540047	0.0184227	STAT3	1	0.192308
MF	GO:1901618	organic hydroxy compound transmembrane transporter activity	1/11	53/18496	0.0310809	0.0541409	0.0184691	SLC5A1	1	0.188679
MF	GO:1901505	carbohydrate derivative transmembrane transporter activity	1/11	55/18496	0.0322363	0.0552623	0.0188517	SLC5A1	1	0.181818
MF	GO:0030170	pyridoxal phosphate binding	1/11	56/18496	0.0328136	0.055373	0.0188894	PYGM	1	0.178571
MF	GO:0070279	vitamin B6 binding	1/11	57/18496	0.0333906	0.0554797	0.0189258	PYGM	1	0.175439
MF	GO:0045309	protein phosphorylated amino acid binding	1/11	59/18496	0.0345435	0.0565258	0.0192827	PIK3R1	1	0.169492
MF	GO:0015179	L-amino acid transmembrane transporter activity	1/11	66/18496	0.0385691	0.0621711	0.0212085	SLC7A5	1	0.151515
MF	GO:0033293	monocarboxylic acid binding	1/11	79/18496	0.0460047	0.0727364	0.0248126	FABP4	1	0.126582
MF	GO:0015370	solute:sodium symporter activity	1/11	80/18496	0.0465745	0.0727364	0.0248126	SLC5A1	1	0.125
MF	GO:0030971	receptor tyrosine kinase binding	1/11	81/18496	0.047144	0.0727364	0.0248126	PIK3R1	1	0.123457
MF	GO:0072341	modified amino acid binding	1/11	84/18496	0.0488506	0.0731128	0.024941	NOX4	1	0.119048
MF	GO:0015171	amino acid transmembrane transporter activity	1/11	85/18496	0.0494188	0.0731128	0.024941	SLC7A5	1	0.117647
MF	GO:0042562	hormone binding	1/11	85/18496	0.0494188	0.0731128	0.024941	PIK3R1	1	0.117647
