# Supplementary material for: The mechanism of gut microbiota in septic cardiomyopathy based on the bulk transcriptome and Mendelian randomization analysis
Source: Front Immunol. 2026 May 4;17:1799675. doi: 10.3389/fimmu.2026.1799675 (PMC13181340; doi:10.3389/fimmu.2026.1799675)
Supplement: Supplementary Table 5 — Enriched KEGG pathways for candidate genes in SCM. [file Table5.xlsx]

## Sheet: Sheet1
category	subcategory	ID	Description	GeneRatio	BgRatio	pvalue	p.adjust	qvalue	geneID	Count	richFactor
Human Diseases	Endocrine and metabolic disease	hsa04933	AGE-RAGE signaling pathway in diabetic complications	3/11	101/8546	0.000246794	0.0204035	0.014969	STAT3/PIK3R1/NOX4	3	0.29703
Human Diseases	Endocrine and metabolic disease	hsa04931	Insulin resistance	3/11	109/8546	0.000309143	0.0204035	0.014969	STAT3/PYGM/PIK3R1	3	0.275229
Human Diseases	Cancer: overview	hsa05207	Chemical carcinogenesis - receptor activation	3/11	215/8546	0.00223141	0.049568	0.0363657	STAT3/CYP1B1/PIK3R1	3	0.139535
Human Diseases	Cancer: overview	hsa05208	Chemical carcinogenesis - reactive oxygen species	3/11	227/8546	0.00260595	0.049568	0.0363657	CYP1B1/PIK3R1/NOX4	3	0.132159
Human Diseases	Cancer: overview	hsa05206	MicroRNAs in cancer	3/11	312/8546	0.00639262	0.0602733	0.0442196	STAT3/CYP1B1/PIK3R1	3	0.0961538
Organismal Systems	Digestive system	hsa04973	Carbohydrate digestion and absorption	2/11	52/8546	0.00192844	0.049568	0.0363657	PIK3R1/SLC5A1	2	0.384615
Organismal Systems	Endocrine system	hsa04923	Regulation of lipolysis in adipocytes	2/11	59/8546	0.00247616	0.049568	0.0363657	PIK3R1/FABP4	2	0.338983
Human Diseases	Cancer: specific types	hsa05221	Acute myeloid leukemia	2/11	68/8546	0.00327594	0.049568	0.0363657	STAT3/PIK3R1	2	0.294118
Organismal Systems	Endocrine system	hsa04917	Prolactin signaling pathway	2/11	71/8546	0.0035661	0.049568	0.0363657	STAT3/PIK3R1	2	0.28169
Human Diseases	Cancer: overview	hsa05230	Central carbon metabolism in cancer	2/11	71/8546	0.0035661	0.049568	0.0363657	SLC7A5/PIK3R1	2	0.28169
Human Diseases	Cancer: specific types	hsa05223	Non-small cell lung cancer	2/11	73/8546	0.00376602	0.049568	0.0363657	STAT3/PIK3R1	2	0.273973
Human Diseases	Cancer: specific types	hsa05212	Pancreatic cancer	2/11	77/8546	0.0041813	0.049568	0.0363657	STAT3/PIK3R1	2	0.25974
Human Diseases	Drug resistance: antineoplastic	hsa01521	EGFR tyrosine kinase inhibitor resistance	2/11	80/8546	0.00450618	0.049568	0.0363657	STAT3/PIK3R1	2	0.25
Human Diseases	Cancer: overview	hsa05235	PD-L1 expression and PD-1 checkpoint pathway in cancer	2/11	90/8546	0.00567118	0.0575843	0.0422469	STAT3/PIK3R1	2	0.222222
Environmental Information Processing	Signal transduction	hsa04066	HIF-1 signaling pathway	2/11	110/8546	0.00837066	0.0736618	0.0540421	STAT3/PIK3R1	2	0.181818
Organismal Systems	Endocrine system	hsa04935	Growth hormone synthesis, secretion and action	2/11	122/8546	0.0102194	0.08431	0.0618542	STAT3/PIK3R1	2	0.163934
Environmental Information Processing	Signal transduction	hsa04068	FoxO signaling pathway	2/11	133/8546	0.0120601	0.091161	0.0668805	STAT3/PIK3R1	2	0.150376
Organismal Systems	Endocrine system	hsa04910	Insulin signaling pathway	2/11	138/8546	0.0129419	0.091161	0.0668805	PYGM/PIK3R1	2	0.144928
Human Diseases	Infectious disease: viral	hsa05162	Measles	2/11	139/8546	0.0131217	0.091161	0.0668805	STAT3/PIK3R1	2	0.143885
Cellular Processes	Cellular community - eukaryotes	hsa04550	Signaling pathways regulating pluripotency of stem cells	2/11	144/8546	0.0140368	0.092643	0.0679677	STAT3/PIK3R1	2	0.138889
Environmental Information Processing	Signal transduction	hsa04150	mTOR signaling pathway	2/11	158/8546	0.0167439	0.0972514	0.0713487	SLC7A5/PIK3R1	2	0.126582
Cellular Processes	Cell growth and death	hsa04217	Necroptosis	2/11	159/8546	0.0169453	0.0972514	0.0713487	STAT3/PYGM	2	0.125786
Human Diseases	Infectious disease: viral	hsa05160	Hepatitis C	2/11	159/8546	0.0169453	0.0972514	0.0713487	STAT3/PIK3R1	2	0.125786
Human Diseases	Infectious disease: viral	hsa05161	Hepatitis B	2/11	163/8546	0.0177614	0.0976879	0.071669	STAT3/PIK3R1	2	0.122699
Environmental Information Processing	Signal transduction	hsa04630	JAK-STAT signaling pathway	2/11	168/8546	0.0188051	0.0992912	0.0728452	STAT3/PIK3R1	2	0.119048
Organismal Systems	Immune system	hsa04062	Chemokine signaling pathway	2/11	193/8546	0.0244054	0.116296	0.085321	STAT3/PIK3R1	2	0.103627
Human Diseases	Infectious disease: viral	hsa05167	Kaposi sarcoma-associated herpesvirus infection	2/11	196/8546	0.0251191	0.116296	0.085321	STAT3/PIK3R1	2	0.102041
Human Diseases	Infectious disease: viral	hsa05169	Epstein-Barr virus infection	2/11	204/8546	0.0270645	0.116296	0.085321	STAT3/PIK3R1	2	0.0980392
Human Diseases	Cancer: overview	hsa05205	Proteoglycans in cancer	2/11	204/8546	0.0270645	0.116296	0.085321	STAT3/PIK3R1	2	0.0980392
Human Diseases	Cancer: overview	hsa05203	Viral carcinogenesis	2/11	205/8546	0.027312	0.116296	0.085321	STAT3/PIK3R1	2	0.097561
Human Diseases	Cardiovascular disease	hsa05417	Lipid and atherosclerosis	2/11	216/8546	0.0300959	0.123499	0.090605	STAT3/PIK3R1	2	0.0925926
		hsa04081	Hormone signaling	2/11	219/8546	0.0308746	0.123499	0.090605	STAT3/PIK3R1	2	0.0913242
Human Diseases	Infectious disease: viral	hsa05163	Human cytomegalovirus infection	2/11	226/8546	0.0327234	0.124384	0.0912543	STAT3/PIK3R1	2	0.0884956
Environmental Information Processing	Signal transduction	hsa04014	Ras signaling pathway	2/11	238/8546	0.0359944	0.128412	0.0942101	PLA2G2A/PIK3R1	2	0.0840336
Human Diseases	Infectious disease: viral	hsa05171	Coronavirus disease - COVID-19	2/11	238/8546	0.0359944	0.128412	0.0942101	STAT3/PIK3R1	2	0.0840336
Metabolism	Energy metabolism	hsa00910	Nitrogen metabolism	1/11	17/8546	0.0216778	0.110057	0.0807432	CA14	1	0.588235
Metabolism	Lipid metabolism	hsa00592	alpha-Linolenic acid metabolism	1/11	26/8546	0.0329805	0.124384	0.0912543	PLA2G2A	1	0.384615
Metabolism	Lipid metabolism	hsa00591	Linoleic acid metabolism	1/11	30/8546	0.0379657	0.131881	0.0967547	PLA2G2A	1	0.333333
Metabolism	Metabolism of cofactors and vitamins	hsa00760	Nicotinate and nicotinamide metabolism	1/11	38/8546	0.0478661	0.157958	0.115886	PNP	1	0.263158
Organismal Systems	Excretory system	hsa04960	Aldosterone-regulated sodium reabsorption	1/11	38/8546	0.0478661	0.157958	0.115886	PIK3R1	1	0.263158
