# Supplementary material for: The mechanism of gut microbiota in septic cardiomyopathy based on the bulk transcriptome and Mendelian randomization analysis
Source: Front Immunol. 2026 May 4;17:1799675. doi: 10.3389/fimmu.2026.1799675 (PMC13181340; doi:10.3389/fimmu.2026.1799675)
Supplement: Supplementary Table 6 — Enriched DO terms for candidate genes in SCM. [file Table6.xlsx]

## Sheet: Sheet1
ID	Description	GeneRatio	BgRatio	pvalue	p.adjust	qvalue	geneID	Count
DOID:10534	stomach cancer	3/10	416/10312	0.00632769	0.0574555	0.0354351	6774/8140/5320	3
DOID:612	primary immunodeficiency disease	3/10	348/10312	0.00383155	0.0414173	0.0255437	6774/5295/4860	3
DOID:3070	high grade glioma	3/10	347/10312	0.00380049	0.0414173	0.0255437	6774/8140/5295	3
DOID:3211	lysosomal storage disease	3/10	346/10312	0.00376958	0.0414173	0.0255437	6774/50507/2167	3
DOID:4905	pancreatic carcinoma	3/10	319/10312	0.00299346	0.0414173	0.0255437	6774/1545/4860	3
DOID:9455	lipid storage disease	3/10	305/10312	0.00263421	0.0414173	0.0255437	6774/50507/2167	3
DOID:11934	head and neck cancer	3/10	276/10312	0.00197934	0.0345624	0.021316	6774/8140/1545	3
DOID:1542	head and neck carcinoma	3/10	269/10312	0.00183863	0.0345624	0.021316	6774/8140/1545	3
DOID:3910	lung adenocarcinoma	3/10	263/10312	0.0017232	0.0345624	0.021316	8140/1545/5295	3
DOID:5041	esophageal cancer	3/10	255/10312	0.0015766	0.0345624	0.021316	6774/8140/1545	3
DOID:9452	fatty liver disease	3/10	232/10312	0.00120004	0.0345624	0.021316	6774/50507/2167	3
DOID:1107	esophageal carcinoma	3/10	219/10312	0.00101539	0.0345624	0.021316	6774/8140/1545	3
DOID:4074	pancreatic adenocarcinoma	3/10	201/10312	0.000791349	0.0345624	0.021316	6774/1545/4860	3
DOID:3069	malignant astrocytoma	3/10	177/10312	0.000545965	0.0345624	0.021316	6774/8140/5295	3
DOID:3068	glioblastoma	3/10	130/10312	0.000220216	0.0332877	0.0205298	6774/8140/5295	3
DOID:688	embryonal cancer	2/10	378/10312	0.0496384	0.119871	0.0739295	5320/5295	2
DOID:0070004	myeloid neoplasm	2/10	371/10312	0.0479884	0.1194	0.0736389	6774/1545	2
DOID:4766	embryoma	2/10	352/10312	0.0436201	0.116316	0.0717369	5320/5295	2
DOID:10591	pre-eclampsia	2/10	309/10312	0.0343578	0.11293	0.0696488	5837/2167	2
DOID:9538	multiple myeloma	2/10	302/10312	0.0329355	0.111588	0.0688205	6774/1545	2
DOID:1100	ovarian disease	2/10	261/10312	0.025115	0.111588	0.0688205	5295/2167	2
DOID:3082	interstitial lung disease	2/10	254/10312	0.0238698	0.111588	0.0688205	6774/50507	2
DOID:11054	urinary bladder cancer	2/10	246/10312	0.0224799	0.108573	0.0669616	1545/2167	2
DOID:5520	head and neck squamous cell carcinoma	2/10	208/10312	0.0163787	0.0885228	0.0545956	6774/8140	2
DOID:5517	stomach carcinoma	2/10	202/10312	0.0154932	0.0857796	0.0529037	6774/8140	2
DOID:1414	ovarian dysfunction	2/10	199/10312	0.0150587	0.0854582	0.0527055	5295/2167	2
DOID:3770	pulmonary fibrosis	2/10	198/10312	0.0149151	0.0854582	0.0527055	6774/50507	2
DOID:11612	polycystic ovary syndrome	2/10	188/10312	0.0135128	0.080721	0.0497839	5295/2167	2
DOID:3748	esophagus squamous cell carcinoma	2/10	143/10312	0.00798899	0.0671667	0.0414244	8140/1545	2
DOID:1205	allergic disease	2/10	139/10312	0.00756243	0.0660258	0.0407208	6774/1545	2
DOID:3498	pancreatic ductal adenocarcinoma	2/10	122/10312	0.00587133	0.055533	0.0342494	6774/1545	2
DOID:0080208	non-alcoholic fatty liver disease	2/10	120/10312	0.0056855	0.055533	0.0342494	6774/50507	2
DOID:3717	gastric adenocarcinoma	2/10	119/10312	0.00559364	0.055533	0.0342494	6774/8140	2
DOID:0080199	colorectal carcinoma	2/10	98/10312	0.00382812	0.0414173	0.0255437	6774/8140	2
DOID:0111962	combined immunodeficiency	2/10	97/10312	0.00375194	0.0414173	0.0255437	5295/4860	2
DOID:0060119	pharynx cancer	2/10	96/10312	0.00367649	0.0414173	0.0255437	6774/8140	2
DOID:2115	B cell deficiency	2/10	70/10312	0.00197347	0.0345624	0.021316	6774/5295	2
DOID:3907	lung squamous cell carcinoma	2/10	68/10312	0.00186345	0.0345624	0.021316	8140/1545	2
DOID:3458	breast adenocarcinoma	2/10	55/10312	0.00122296	0.0345624	0.021316	6774/1545	2
DOID:628	combined T cell and B cell immunodeficiency	2/10	27/10312	0.000293283	0.0332877	0.0205298	5295/4860	2
DOID:0050861	colorectal adenocarcinoma	1/10	52/10312	0.0493187	0.119871	0.0739295	8140	1
DOID:11963	esophagitis	1/10	51/10312	0.0483913	0.1194	0.0736389	8140	1
DOID:8432	polycythemia	1/10	51/10312	0.0483913	0.1194	0.0736389	5295	1
DOID:12987	agranulocytosis	1/10	48/10312	0.0456042	0.116316	0.0717369	6774	1
DOID:1790	malignant mesothelioma	1/10	48/10312	0.0456042	0.116316	0.0717369	6774	1
DOID:5158	pleural cancer	1/10	48/10312	0.0456042	0.116316	0.0717369	8140	1
DOID:7474	malignant pleural mesothelioma	1/10	48/10312	0.0456042	0.116316	0.0717369	8140	1
DOID:13250	diarrhea	1/10	47/10312	0.0446735	0.116316	0.0717369	6523	1
DOID:2001	neuroma	1/10	47/10312	0.0446735	0.116316	0.0717369	6774	1
DOID:8991	cervix uteri carcinoma in situ	1/10	47/10312	0.0446735	0.116316	0.0717369	6774	1
DOID:9108	uterus carcinoma in situ	1/10	47/10312	0.0446735	0.116316	0.0717369	6774	1
DOID:1227	neutropenia	1/10	46/10312	0.0437421	0.116316	0.0717369	6774	1
DOID:3192	neurilemmoma	1/10	45/10312	0.0428098	0.116316	0.0717369	6774	1
DOID:12704	ataxia telangiectasia	1/10	44/10312	0.0418766	0.116316	0.0717369	6774	1
DOID:2021	placenta cancer	1/10	44/10312	0.0418766	0.116316	0.0717369	6774	1
DOID:3594	choriocarcinoma	1/10	44/10312	0.0418766	0.116316	0.0717369	6774	1
DOID:1876	sexual dysfunction	1/10	42/10312	0.0400079	0.116316	0.0717369	2167	1
DOID:1875	impotence	1/10	41/10312	0.0390724	0.116316	0.0717369	2167	1
DOID:8923	skin melanoma	1/10	39/10312	0.0371988	0.115673	0.0713401	6774	1
DOID:0080690	RASopathy	1/10	38/10312	0.0362607	0.114322	0.070507	6774	1
DOID:1272	telangiectasis	1/10	37/10312	0.0353219	0.11293	0.0696488	6774	1
DOID:4251	conjunctival disease	1/10	37/10312	0.0353219	0.11293	0.0696488	5320	1
DOID:1116	pertussis	1/10	35/10312	0.0334417	0.111636	0.0688505	6774	1
DOID:1724	duodenal ulcer	1/10	34/10312	0.0325003	0.111588	0.0688205	6774	1
DOID:2870	endometrial adenocarcinoma	1/10	34/10312	0.0325003	0.111588	0.0688205	5295	1
DOID:8725	vascular dementia	1/10	34/10312	0.0325003	0.111588	0.0688205	5320	1
DOID:0080547	non-alcoholic steatohepatitis	1/10	33/10312	0.0315582	0.111588	0.0688205	50507	1
DOID:13809	familial combined hyperlipidemia	1/10	33/10312	0.0315582	0.111588	0.0688205	2167	1
DOID:3443	mammary Paget's disease	1/10	33/10312	0.0315582	0.111588	0.0688205	6774	1
DOID:0060262	gallbladder disease	1/10	32/10312	0.0306152	0.111588	0.0688205	5320	1
DOID:10211	cholelithiasis	1/10	32/10312	0.0306152	0.111588	0.0688205	5320	1
DOID:3490	Noonan syndrome	1/10	32/10312	0.0306152	0.111588	0.0688205	6774	1
DOID:0050865	tongue squamous cell carcinoma	1/10	31/10312	0.0296714	0.111588	0.0688205	8140	1
DOID:14018	alcoholic liver cirrhosis	1/10	30/10312	0.0287268	0.111588	0.0688205	6774	1
DOID:0050728	glycogen metabolism disorder	1/10	29/10312	0.0277813	0.111588	0.0688205	5837	1
DOID:1993	rectum cancer	1/10	29/10312	0.0277813	0.111588	0.0688205	8140	1
DOID:2747	glycogen storage disease	1/10	29/10312	0.0277813	0.111588	0.0688205	5837	1
DOID:6195	conjunctivitis	1/10	29/10312	0.0277813	0.111588	0.0688205	5320	1
DOID:1920	hyperuricemia	1/10	28/10312	0.026835	0.111588	0.0688205	6774	1
DOID:0050156	idiopathic pulmonary fibrosis	1/10	26/10312	0.02494	0.111588	0.0688205	6774	1
DOID:2475	chronic conjunctivitis	1/10	23/10312	0.0220911	0.108573	0.0669616	5320	1
DOID:9008	psoriatic arthritis	1/10	23/10312	0.0220911	0.108573	0.0669616	6774	1
DOID:11204	allergic conjunctivitis	1/10	21/10312	0.0201877	0.10415	0.0642337	5320	1
DOID:3319	lymphangioleiomyomatosis	1/10	21/10312	0.0201877	0.10415	0.0642337	6774	1
DOID:4015	sarcomatoid carcinoma	1/10	14/10312	0.0134996	0.080721	0.0497839	8140	1
DOID:0060704	lymphoproliferative syndrome	1/10	13/10312	0.0125408	0.0790769	0.0487699	6774	1
DOID:3314	angiomyolipoma	1/10	13/10312	0.0125408	0.0790769	0.0487699	6774	1
DOID:176	cardiovascular cancer	1/10	12/10312	0.0115812	0.0773216	0.0476873	6774	1
DOID:4556	lung large cell carcinoma	1/10	12/10312	0.0115812	0.0773216	0.0476873	8140	1
DOID:8557	oropharynx cancer	1/10	12/10312	0.0115812	0.0773216	0.0476873	8140	1
DOID:175	vascular cancer	1/10	11/10312	0.0106207	0.0773216	0.0476873	6774	1
DOID:2959	hyperimmunoglobulin syndrome	1/10	10/10312	0.00965943	0.0730897	0.0450773	6774	1
DOID:4682	extrahepatic bile duct carcinoma	1/10	10/10312	0.00965943	0.0730897	0.0450773	8140	1
DOID:653	purine-pyrimidine metabolic disorder	1/10	10/10312	0.00965943	0.0730897	0.0450773	4860	1
