# Supplementary material for: The mechanism of gut microbiota in septic cardiomyopathy based on the bulk transcriptome and Mendelian randomization analysis
Source: Front Immunol. 2026 May 4;17:1799675. doi: 10.3389/fimmu.2026.1799675 (PMC13181340; doi:10.3389/fimmu.2026.1799675)
Supplement: Supplementary Table 7 — GSEA results of STAT3 and SLC5A1 in SCM. [file Table7.xlsx]

## Sheet: SLC5A1.gsea
ID	Description	setSize	enrichmentScore	NES	pvalue	p.adjust	qvalue	rank	leading_edge	core_enrichment
KEGG_PARKINSONS_DISEASE	KEGG_PARKINSONS_DISEASE	97	0.671323335884185	3.01032560865428	1e-10	3.66e-09	2.61052631578947e-09	1755	tags=60%	list=10%	signal=54%	COX5A/VDAC3/SLC25A4/COX4I1/NDUFS2/UQCRB/NDUFB5/NDUFAB1/NDUFA9/COX7C/UQCRHL/NDUFS6/NDUFA8/NDUFB3/COX6B1/NDUFB9/NDUFA1/SDHB/COX6C/NDUFS8/COX7A1/SDHA/NDUFS3/CYCS/CYC1/NDUFS1/NDUFV2/NDUFC1/SDHD/UQCR11/UQCRFS1/COX5B/UQCRH/NDUFB2/COX8A/NDUFA4/UQCRC2/COX7A2/NDUFA5/VDAC1/NDUFA10/NDUFV1/NDUFB10/NDUFB6/PINK1/NDUFB4/NDUFS7/PPID/NDUFB8/NDUFS4/NDUFA2/UQCRQ/NDUFA6/UQCRC1/NDUFS5/NDUFB7/COX7B/NDUFB1
KEGG_OXIDATIVE_PHOSPHORYLATION	KEGG_OXIDATIVE_PHOSPHORYLATION	98	0.65831509499965	2.94907788556777	1e-10	3.66e-09	2.61052631578947e-09	1755	tags=55%	list=10%	signal=50%	COX5A/COX4I1/NDUFS2/UQCRB/NDUFB5/NDUFAB1/NDUFA9/COX7C/UQCRHL/NDUFS6/NDUFA8/NDUFB3/COX6B1/NDUFB9/NDUFA1/SDHB/COX6C/NDUFS8/COX7A1/SDHA/NDUFS3/CYC1/COX10/NDUFS1/NDUFV2/NDUFC1/SDHD/UQCR11/UQCRFS1/COX5B/UQCRH/NDUFB2/COX8A/NDUFA4/UQCRC2/COX7A2/NDUFA5/NDUFA10/NDUFV1/NDUFB10/NDUFB6/NDUFB4/NDUFS7/NDUFB8/NDUFS4/NDUFA2/UQCRQ/NDUFA6/UQCRC1/NDUFS5/NDUFB7/ATP6V1C2/COX7B/NDUFB1
KEGG_VALINE_LEUCINE_AND_ISOLEUCINE_DEGRADATION	KEGG_VALINE_LEUCINE_AND_ISOLEUCINE_DEGRADATION	42	0.719810697757769	2.76465271005109	1e-10	3.66e-09	2.61052631578947e-09	3259	tags=69%	list=19%	signal=56%	ACAA2/ACAT1/HADHA/ACADM/MCCC1/DLD/ACADSB/HADHB/ACAA1/MCCC2/DBT/HIBADH/AOX1/BCKDHB/HADH/PCCB/OXCT1/EHHADH/ECHS1/HIBCH/ACADS/HMGCS2/ALDH9A1/ALDH7A1/ALDH2/PCCA/ACAD8/BCKDHA/HSD17B10
KEGG_HUNTINGTONS_DISEASE	KEGG_HUNTINGTONS_DISEASE	158	0.564939416869667	2.7372698738458	1e-10	3.66e-09	2.61052631578947e-09	2429	tags=47%	list=14%	signal=41%	COX5A/VDAC3/SLC25A4/COX4I1/NDUFS2/UQCRB/NDUFB5/NDUFAB1/NDUFA9/COX7C/UQCRHL/NDUFS6/NDUFA8/NDUFB3/COX6B1/NDUFB9/NDUFA1/SDHB/DNAH3/COX6C/NDUFS8/COX7A1/SDHA/NDUFS3/POLR2F/CYCS/CYC1/NDUFS1/NDUFV2/NDUFC1/SDHD/UQCR11/UQCRFS1/POLR2B/TFAM/COX5B/UQCRH/NDUFB2/COX8A/NDUFA4/SP1/UQCRC2/COX7A2/NDUFA5/VDAC1/NDUFA10/NDUFV1/CREB1/NDUFB10/HIP1/NDUFB6/NDUFB4/NDUFS7/PPID/PPARGC1A/NDUFB8/NDUFS4/NDUFA2/UQCRQ/CREBBP/BBC…
KEGG_ALZHEIMERS_DISEASE	KEGG_ALZHEIMERS_DISEASE	144	0.559493886047527	2.65406271913225	1e-10	3.66e-09	2.61052631578947e-09	1755	tags=44%	list=10%	signal=40%	CALM1/COX5A/COX4I1/NDUFS2/UQCRB/PPP3CB/ATP2A2/NDUFB5/NDUFAB1/NDUFA9/COX7C/UQCRHL/NDUFS6/NDUFA8/NDUFB3/COX6B1/NDUFB9/NDUFA1/SDHB/COX6C/CALM2/NDUFS8/COX7A1/SDHA/NDUFS3/CYCS/CYC1/NDUFS1/PSEN2/NDUFV2/NDUFC1/SDHD/UQCR11/UQCRFS1/COX5B/UQCRH/NDUFB2/COX8A/CALM3/NDUFA4/UQCRC2/COX7A2/NDUFA5/GRIN2A/NDUFA10/NDUFV1/NOS1/NDUFB10/NDUFB6/NDUFB4/NDUFS7/NDUFB8/NDUFS4/NDUFA2/UQCRQ/NDUFA6/UQCRC1/NDUFS5/CALML5/NDUFB7…
KEGG_CITRATE_CYCLE_TCA_CYCLE	KEGG_CITRATE_CYCLE_TCA_CYCLE	30	0.742854953604865	2.6291735357453	2.70617940509034e-09	8.25384718552552e-08	5.88712712686319e-08	1159	tags=57%	list=7%	signal=53%	CS/PDHB/FH/PDHA1/DLAT/MDH2/IDH3B/SDHB/DLST/SDHA/SDHD/SUCLA2/SUCLG2/DLD/SUCLG1/MDH1/ACO2
KEGG_BUTANOATE_METABOLISM	KEGG_BUTANOATE_METABOLISM	32	0.717407849674305	2.58320037443662	4.27800741166675e-09	1.11839336619288e-07	7.97703637664175e-08	2651	tags=56%	list=15%	signal=48%	PDHB/PDHA1/ACAT1/HADHA/ACSM1/ACSM3/ALDH5A1/L2HGDH/HADH/OXCT1/BDH1/EHHADH/ECHS1/ACADS/HMGCS2/ALDH9A1/ALDH7A1/ALDH2
KEGG_CARDIAC_MUSCLE_CONTRACTION	KEGG_CARDIAC_MUSCLE_CONTRACTION	72	0.550795284339163	2.32514815162819	2.05749870894971e-08	4.70652829672247e-07	3.35697157776006e-07	3376	tags=57%	list=20%	signal=46%	RYR2/COX5A/COX4I1/UQCRB/ATP2A2/MYL3/COX7C/UQCRHL/COX6B1/COX6C/COX7A1/TNNC1/CACNB2/CYC1/ATP1A2/UQCR11/UQCRFS1/SLC8A1/COX5B/UQCRH/COX8A/ACTC1/UQCRC2/COX7A2/ATP1A3/ATP1B2/CACNA2D4/UQCRQ/UQCRC1/COX7B/COX6A2/COX7A2L/UQCR10/SLC9A6/TNNT2/TNNI3/COX8C/MYH6/COX4I2/CACNA2D3/MYH7
KEGG_CHEMOKINE_SIGNALING_PATHWAY	KEGG_CHEMOKINE_SIGNALING_PATHWAY	180	-0.406466	-1.99638	7.32591490707432e-08	1.48960269777178e-06	1.06247186956399e-06	3720	tags=42%	list=22%	signal=33%	CCL26/PLCB2/CXCR3/IKBKB/CXCL14/WAS/CCL28/GNGT2/CXCL9/GRK1/CCL13/CCL20/PTK2/HCK/PLCB3/CX3CL1/CXCR4/GNB5/GRK5/JAK3/CCR6/CXCL1/CXCL5/PRKCD/PRKACG/CDC42/PF4/PAK1/PIK3CA/GSK3A/CCR7/LYN/GNAI2/ARRB2/CCR1/CXCL11/CHUK/CXCL13/FGR/CCL7/KRAS/RAC2/GNG3/GRK2/SHC2/CCL3L3/CCL23/AKT1/CCL8/STAT3/CXCL8/CCL19/STAT5B/NFKB1/STAT1/GNG11/CCL18/CXCR2/CXCL6/SHC1/GNB2/RAP1B/PIK3R3/CXCR1/PTK2B/GNB1/GRK6/RELA/MAPK3/PARD3/CCL…
KEGG_FATTY_ACID_METABOLISM	KEGG_FATTY_ACID_METABOLISM	41	0.594141801111531	2.27959727922035	2.42500428495441e-06	4.43775784146657e-05	3.16526875088786e-05	3894	tags=63%	list=23%	signal=49%	ACAA2/ACSL1/ACAT1/HADHA/ADH5/ACADM/ACADSB/HADHB/ACAA1/ECI1/HADH/ACOX1/CPT2/EHHADH/ECHS1/GCDH/ADH1C/ACADS/ALDH9A1/ALDH7A1/ALDH2/ADH1A/ADH1B/CPT1A/ECI2/ADH4
KEGG_PEROXISOME	KEGG_PEROXISOME	75	0.477233422583274	2.03463192397815	6.86394688241217e-06	0.000104916037964726	7.48322617637393e-05	2707	tags=36%	list=16%	signal=30%	ACSL1/ECH1/PXMP2/PRDX5/PECR/PMVK/GSTK1/SCP2/HSD17B4/ABCD2/CAT/PHYH/ACAA1/GNPAT/PEX19/PXMP4/NUDT12/ACOX1/ACOX2/DDO/EHHADH/SOD1/MLYCD/PEX11G/PIPOX/CROT/EPHX2
KEGG_TOLL_LIKE_RECEPTOR_SIGNALING_PATHWAY	KEGG_TOLL_LIKE_RECEPTOR_SIGNALING_PATHWAY	96	-0.443609	-1.95554	6.87974019440829e-06	0.000104916037964726	7.48322617637393e-05	4527	tags=48%	list=26%	signal=36%	MAPK14/CCL4/IFNAR1/IFNA8/CCL5/IRAK1/TICAM1/TIRAP/CXCL10/MAPK13/IKBKB/MAP3K8/CXCL9/MAPK11/IFNAR2/IL6/TLR2/TLR5/IKBKE/MAP2K4/RIPK1/FOS/LY96/IL12A/PIK3CA/TLR1/MAP2K3/MAPK8/CD40/MAP3K7/CXCL11/CHUK/MYD88/MAPK12/TRAF3/AKT1/CXCL8/NFKB1/STAT1/TBK1/PIK3R3/RELA/MAPK3/SPP1/CCL3/IRAK4
KEGG_CYTOKINE_CYTOKINE_RECEPTOR_INTERACTION	KEGG_CYTOKINE_CYTOKINE_RECEPTOR_INTERACTION	248	-0.335257	-1.70281	1.35417028586909e-05	0.000190625509472341	0.000135965275666208	4492	tags=40%	list=26%	signal=30%	IL20/CCL21/IL12RB2/CCL4/IFNAR1/LTA/IFNA8/CCL5/VEGFA/IL7R/TNFSF18/CXCL16/TNFRSF12A/MET/BMPR1A/CXCL10/IL17RA/CCL26/PDGFB/CXCR3/IL23R/CXCL14/INHBB/CCL28/CXCL9/IL19/CCL13/RELT/ACVR1/IL6ST/IFNAR2/IL6R/CCL20/FLT1/IL6/LTB/IL1A/INHBC/CLCF1/CX3CL1/CXCR4/CCR6/CXCL1/CXCL5/PF4/FAS/TGFBR1/IL12A/EGF/CSF1/TNFRSF14/CCR7/IL7/IL10RB/CD40/PDGFRA/CCR1/CXCL11/CXCL13/EDA2R/INHBA/IL18R1/TNFRSF10A/CCL7/IL24/TGFB2/IFNGR2…
KEGG_MAPK_SIGNALING_PATHWAY	KEGG_MAPK_SIGNALING_PATHWAY	260	-0.321536	-1.6523	6.34862733092756e-05	0.000829856286828389	0.00059190209701881	3708	tags=33%	list=22%	signal=27%	PDGFB/CACNG6/IKBKB/NFATC4/MAP3K8/FGF20/DUSP16/RASA1/MAPK11/NR4A1/TAOK1/FLNB/IL1A/FLNA/FGF7/MECOM/JUND/CACNA1S/FGF11/PRKACG/MAP2K4/FGF23/MAPKAPK5/CDC42/FOS/HSPA6/MAP3K13/FAS/TGFBR1/CASP3/PAK1/EGF/MAP4K4/STMN1/RRAS/RPS6KA6/MAP2K3/MAPK8/GADD45G/ARRB2/RPS6KA3/PDGFRA/DUSP8/MAP3K7/MAPK7/CHUK/MAPK12/ELK4/KRAS/RAC2/TGFB2/PLA2G6/RASGRP3/RASA2/AKT1/PAK2/DUSP5/MAP3K11/NFATC2/DUSP7/RELB/MAP3K12/DUSP6/PPP3CA/…
KEGG_PROPANOATE_METABOLISM	KEGG_PROPANOATE_METABOLISM	31	0.576351427706874	2.04630975310609	0.000118329543890477	0.00135339415824733	0.000965319963317048	2815	tags=58%	list=16%	signal=49%	ACSS1/ACAT1/HADHA/SUCLA2/ACADM/SUCLG2/SUCLG1/ACACB/PCCB/EHHADH/ECHS1/HIBCH/MLYCD/LDHB/ALDH9A1/ALDH7A1/ALDH2/PCCA
KEGG_NOD_LIKE_RECEPTOR_SIGNALING_PATHWAY	KEGG_NOD_LIKE_RECEPTOR_SIGNALING_PATHWAY	59	-0.480858	-1.94317	0.000111406003876746	0.00135339415824733	0.000965319963317048	4793	tags=54%	list=28%	signal=39%	NFKBIB/CASP5/MEFV/MAPK14/CCL5/HSP90B1/MAPK13/IKBKB/MAPK11/CCL13/IL6/TNFAIP3/TRIP6/TAB3/CXCL1/BIRC3/MAPK8/MAP3K7/CHUK/CASP1/MAPK12/CCL7/CCL8/CXCL8/NFKB1/ERBIN/RELA/MAPK3/CCL2/CCL11/NOD1/RIPK2
KEGG_CHRONIC_MYELOID_LEUKEMIA	KEGG_CHRONIC_MYELOID_LEUKEMIA	72	-0.437091	-1.8347	0.000222548984914873	0.00236141224130341	0.00168429748588797	2607	tags=38%	list=15%	signal=32%	BCR/CBL/ABL1/CBLB/TGFBR1/PIK3CA/CDKN1A/STAT5A/CHUK/KRAS/TGFB2/SHC2/AKT1/E2F3/STAT5B/NFKB1/SMAD3/CTBP2/SHC1/TGFB1/PIK3R3/RUNX1/TP53/RELA/MAPK3/MYC/GAB2
KEGG_CALCIUM_SIGNALING_PATHWAY	KEGG_CALCIUM_SIGNALING_PATHWAY	175	0.339255107328353	1.6587897741071	0.000232270056521647	0.00236141224130341	0.00168429748588797	2564	tags=25%	list=15%	signal=22%	CALM1/AGTR1/RYR2/TNNC2/VDAC3/SLC25A4/EGFR/PPP3CB/CD38/ATP2A2/PDE1C/CHRM2/CALM2/ERBB4/TNNC1/P2RX3/ADRB2/SLC8A1/CALM3/ITPKB/GRIN2A/VDAC1/PHKA2/PLN/PLCD3/NOS1/ADCY1/PPID/GNAL/EDNRA/SLC8A3/CAMK2A/ERBB2/PHKB/CALML5/CYSLTR2/TBXA2R/ERBB3/BDKRB1/CACNA1G/VDAC2/GNAS/ADCY9/ADRA1B
KEGG_LEISHMANIA_INFECTION	KEGG_LEISHMANIA_INFECTION	67	-0.437978	-1.83485	0.000248165693860488	0.00239022747244575	0.00170485019604989	5183	tags=51%	list=30%	signal=36%	FCGR2A/CYBA/MARCKSL1/NFKBIB/MAPK14/HLA-DOA/IRAK1/ELK1/MAPK13/FCGR3B/FCGR3A/MAPK11/FCGR2C/IL1A/TLR2/NCF4/FOS/PTPN6/IL12A/NCF2/MAP3K7/MYD88/MAPK12/TGFB2/IFNGR2/ITGB1/CR1/NFKB1/STAT1/PTGS2/TGFB1/RELA/MAPK3/IRAK4
KEGG_PYRUVATE_METABOLISM	KEGG_PYRUVATE_METABOLISM	40	0.508908981505202	1.92894215953503	0.000538001115218987	0.00492271020425373	0.00351116517300813	3842	tags=52%	list=22%	signal=41%	PDHB/ME2/PDHA1/DLAT/ACSS1/MDH2/ACAT1/DLD/ACACB/MDH1/GRHPR/LDHB/ACYP1/ALDH9A1/ALDH7A1/ALDH2/ACYP2/PC/PKLR/LDHAL6B/HAGH
KEGG_SNARE_INTERACTIONS_IN_VESICULAR_TRANSPORT	KEGG_SNARE_INTERACTIONS_IN_VESICULAR_TRANSPORT	37	-0.504763	-1.85567	0.000748437799316284	0.00652210082261333	0.00465194421630172	2980	tags=46%	list=17%	signal=38%	YKT6/VAMP5/BNIP1/SNAP47/GOSR2/TSNARE1/STX6/STX1B/STX19/STX12/STX8/STX5/BET1L/VAMP7/STX11/STX2/SNAP23
KEGG_PANCREATIC_CANCER	KEGG_PANCREATIC_CANCER	68	-0.412619	-1.73391	0.000828201346923657	0.00688912938577405	0.00491373047935567	2390	tags=35%	list=14%	signal=31%	CDC42/TGFBR1/EGF/PIK3CA/MAPK8/CHUK/KRAS/RAC2/TGFB2/AKT1/E2F3/RALBP1/STAT3/NFKB1/STAT1/SMAD3/VEGFC/TGFB1/PIK3R3/TP53/SMAD2/RELA/MAPK3/RALB
KEGG_PATHWAYS_IN_CANCER	KEGG_PATHWAYS_IN_CANCER	320	-0.275759	-1.44697	0.00108758489325812	0.00865339284635805	0.00617210648805521	3196	tags=28%	list=19%	signal=23%	IL6/PTK2/WNT10A/FGF7/MECOM/DVL2/BAX/FGF11/TRAF5/CCDC6/FZD8/GSTP1/BCR/CBL/ABL1/ITGAV/FGF23/CBLB/CDC42/FOS/LEF1/FAS/BIRC3/TGFBR1/CASP3/EGF/PIK3CA/WNT9A/CDH1/CCNA1/DAPK3/CDKN1A/FN1/MAPK8/STAT5A/TFG/PDGFRA/CHUK/ETS1/KRAS/EGLN3/RAC2/TGFB2/RASSF5/TRAF3/HGF/MMP9/ITGB1/ITGA2/AKT1/E2F3/RALBP1/COL4A2/STAT3/CXCL8/HIF1A/RXRG/STAT5B/NFKB1/STAT1/PTGS2/STK4/GLI3/SPI1/SMAD3/CTBP2/VEGFC/FZD3/NFKB2/ITGA3/TGFB1/PTC…
KEGG_AMINO_SUGAR_AND_NUCLEOTIDE_SUGAR_METABOLISM	KEGG_AMINO_SUGAR_AND_NUCLEOTIDE_SUGAR_METABOLISM	41	-0.490249	-1.8397	0.00131881517914445	0.0100559657409764	0.00717250360587332	3472	tags=51%	list=20%	signal=41%	GALK1/GNPDA1/UGP2/NANS/GMPPA/GNPNAT1/MPI/UXS1/GALE/GFPT2/HK2/PMM2/HK1/UAP1/PGM2/CYB5R3/GFPT1/HEXB/PGM3/GMDS/UGDH
KEGG_PPAR_SIGNALING_PATHWAY	KEGG_PPAR_SIGNALING_PATHWAY	65	0.409560173268274	1.69279047721406	0.00170318778498417	0.0124673345860841	0.0088924330668647	3713	tags=43%	list=22%	signal=34%	CD36/ACSL1/PDPK1/ADIPOQ/ACADM/PPARA/SCP2/FABP6/FABP4/ACAA1/RXRA/DBI/FABP3/AQP7/ACOX1/CPT2/ACOX2/SORBS1/EHHADH/HMGCS2/SLC27A1/PPARG/FABP2/APOA5/SCD5/CPT1A/NR1H3/PLIN1
KEGG_RIG_I_LIKE_RECEPTOR_SIGNALING_PATHWAY	KEGG_RIG_I_LIKE_RECEPTOR_SIGNALING_PATHWAY	65	-0.402378	-1.67237	0.00206476155687237	0.0134946916038444	0.00962520425008171	5014	tags=48%	list=29%	signal=34%	DDX3Y/IFNW1/NFKBIB/TRADD/MAPK14/IFNA8/MAP3K1/TKFC/CXCL10/DHX58/MAPK13/MAVS/IKBKB/MAPK11/ISG15/IKBKE/SIKE1/RIPK1/IL12A/MAPK8/MAP3K7/CHUK/MAPK12/TRAF3/ATG12/CXCL8/NFKB1/TBK1/OTUD5/RELA/TANK
KEGG_LEUKOCYTE_TRANSENDOTHELIAL_MIGRATION	KEGG_LEUKOCYTE_TRANSENDOTHELIAL_MIGRATION	111	-0.35098	-1.59327	0.00198862807282876	0.0134946916038444	0.00962520425008171	3980	tags=37%	list=23%	signal=29%	ACTN2/CLDN8/VAV3/CLDN9/MAPK13/ITGAL/JAM3/VCAM1/MAPK11/MYL12B/ESAM/PTK2/CXCR4/CLDN18/NOX3/TXK/NCF4/CDC42/AFDN/PIK3CA/ACTN4/GNAI2/NCF2/MAPK12/ACTB/RAC2/RASSF5/MSN/MMP9/ITGB1/VASP/CLDN5/ICAM1/RAP1B/PIK3R3/PTK2B/ACTN1/ACTG1/GNAI3/CTNNB1/PECAM1
KEGG_ENDOCYTOSIS	KEGG_ENDOCYTOSIS	172	-0.310691	-1.51594	0.00205326119720107	0.0134946916038444	0.00962520425008171	3509	tags=34%	list=20%	signal=28%	AP2A1/GRK1/ASAP3/RAB5C/FLT1/CHMP4B/ARAP1/RAB11FIP2/DNAJC6/CXCR4/GRK5/VPS4A/CBL/RAB11B/PIP5K1C/EHD4/CBLB/CDC42/HSPA6/CLTC/EGF/CLTA/LDLRAP1/HLA-C/PDCD6IP/ARRB2/PDGFRA/HGS/SMAP2/VPS37C/GRK2/CHMP1B/ARAP2/CLTB/RAB5A/GIT1/F2R/NEDD4/LDLR/STAMBP/CXCR2/ARFGAP1/IL2RG/EEA1/AP2M1/SH3GLB2/VPS37A/PIKFYVE/SH3GLB1/ARFGAP3/ASAP1/CXCR1/HSPA1B/GRK6/PARD3/RAB31/SH3GL1/SMURF2/STAM2
KEGG_LYSINE_DEGRADATION	KEGG_LYSINE_DEGRADATION	42	0.462973174635955	1.77818980174282	0.00234555438603864	0.0148012569877611	0.0105571231894298	3147	tags=45%	list=18%	signal=37%	ACAT1/HADHA/DLST/ASH1L/TMLHE/HADH/OGDH/EHHADH/ECHS1/GCDH/ALDH9A1/SETD7/PIPOX/ALDH7A1/KMT5B/ALDH2/SUV39H1/AASDHPPT/OGDHL
KEGG_PROTEASOME	KEGG_PROTEASOME	43	0.460590467651929	1.77668126364592	0.00266701207665249	0.0162687736675802	0.0116038420177161	3392	tags=40%	list=20%	signal=32%	PSMC5/PSMB7/PSMB6/PSMA6/PSMB5/POMP/PSMC2/PSMA2/PSMB11/PSMC3/PSMC6/PSME3/PSMC1/PSME1/PSMB1/PSMD13/PSMA4
KEGG_EPITHELIAL_CELL_SIGNALING_IN_HELICOBACTER_PYLORI_INFECTION	KEGG_EPITHELIAL_CELL_SIGNALING_IN_HELICOBACTER_PYLORI_INFECTION	66	-0.39433	-1.64085	0.00357847936782198	0.0211245717519814	0.0150672815487241	2753	tags=44%	list=16%	signal=37%	ATP6V1C1/MET/MAPK13/JAM3/IKBKB/MAPK11/CXCL1/ATP6V1G1/ADAM17/MAP2K4/CDC42/CASP3/PAK1/MAPK8/LYN/CHUK/MAPK12/TCIRG1/ADAM10/ATP6V1B2/GIT1/CXCL8/NFKB1/CXCR2/ATP6V0A2/CXCR1/RELA/ATP6V0E1/NOD1
KEGG_CYTOSOLIC_DNA_SENSING_PATHWAY	KEGG_CYTOSOLIC_DNA_SENSING_PATHWAY	47	-0.425679	-1.64968	0.00432928293779317	0.0244963956443722	0.0174722637900613	5221	tags=55%	list=30%	signal=39%	POLR1D/PYCARD/ADAR/AIM2/NFKBIB/POLR1C/CCL4/IFNA8/CCL5/POLR3GL/CXCL10/MAVS/IKBKB/RIPK3/IL6/IKBKE/RIPK1/POLR3C/CHUK/CASP1/POLR3G/NFKB1/TBK1/RELA/IL33/POLR3D
KEGG_ADHERENS_JUNCTION	KEGG_ADHERENS_JUNCTION	71	-0.380483	-1.59963	0.00441738282111629	0.0244963956443722	0.0174722637900613	2390	tags=38%	list=14%	signal=33%	CDC42/AFDN/LEF1/PTPN6/TGFBR1/WASF1/CDH1/FYN/FARP2/ACTN4/MAP3K7/ACTB/RAC2/CSNK2A2/SMAD3/INSR/PTPN1/SNAI1/YES1/ACTN1/SMAD2/CSNK2B/MAPK3/PARD3/NECTIN2/ACTG1/CTNNB1
KEGG_FC_GAMMA_R_MEDIATED_PHAGOCYTOSIS	KEGG_FC_GAMMA_R_MEDIATED_PHAGOCYTOSIS	93	-0.357927	-1.57522	0.00513394764548273	0.0268432119749525	0.0191461506177401	4315	tags=43%	list=25%	signal=32%	CRKL/RPS6KB1/ARPC5L/PLA2G4D/VAV3/ARPC1A/WAS/FCGR3A/SCIN/ASAP3/FCGR2C/SPHK1/HCK/SYK/PRKCD/PIP5K1C/CDC42/ARPC1B/PAK1/INPP5D/WASF1/LAT/PIK3CA/LIMK1/CFL1/LYN/PTPRC/ARPC5/RAC2/PLA2G6/AKT1/VASP/PLPP1/PIKFYVE/ASAP1/PIK3R3/ARPC3/MAPK3/LIMK2/GAB2
KEGG_NATURAL_KILLER_CELL_MEDIATED_CYTOTOXICITY	KEGG_NATURAL_KILLER_CELL_MEDIATED_CYTOTOXICITY	117	-0.32451	-1.49348	0.00511200767122988	0.0268432119749525	0.0191461506177401	4476	tags=38%	list=26%	signal=29%	LCP2/IFNAR1/IFNA8/HRAS/SH2D1B/CD244/VAV3/CHP2/KLRC2/FCGR3B/ITGAL/NFATC4/FCGR3A/KLRD1/ICAM2/IFNAR2/HCST/SYK/KLRC3/KLRC1/PTPN6/FAS/CASP3/PAK1/LAT/PIK3CA/FYN/HLA-C/CD48/TNFRSF10A/KRAS/MICA/RAC2/IFNGR2/SHC2/NFATC2/PPP3CA/NFAT5/TNFRSF10B/ULBP2/SHC1/ICAM1/PIK3R3/PTK2B/MAPK3
KEGG_AXON_GUIDANCE	KEGG_AXON_GUIDANCE	128	-0.320511	-1.50045	0.00621991383554776	0.0316178953307011	0.0225517343745006	4188	tags=37%	list=24%	signal=28%	EFNA4/HRAS/PAK3/MET/PLXNA2/EFNA2/CHP2/SEMA7A/NFATC4/RASA1/PTK2/CXCR4/FES/EFNB2/SEMA3F/ABL1/PLXNB2/CDC42/PLXNA3/PAK1/NTN1/LIMK1/EPHA7/FYN/CFL1/SEMA6B/GNAI2/EPHA2/EFNA5/EFNA1/KRAS/ROBO3/NCK1/RAC2/ITGB1/PAK2/NFATC2/PPP3CA/SEMA4A/NFAT5/SEMA4C/ARHGEF12/SEMA4B/ABLIM2/MAPK3/LIMK2/GNAI3
KEGG_PATHOGENIC_ESCHERICHIA_COLI_INFECTION	KEGG_PATHOGENIC_ESCHERICHIA_COLI_INFECTION	54	-0.396183	-1.56783	0.00732521587749362	0.0362301217724684	0.0258414443473459	2715	tags=35%	list=16%	signal=30%	TLR5/ARHGEF2/ABL1/CDC42/TUBB6/ARPC1B/LY96/CDH1/FYN/ACTB/ARPC5/NCK1/ITGB1/TUBB3/YWHAQ/ARPC3/YWHAZ/ACTG1/CTNNB1
KEGG_TRYPTOPHAN_METABOLISM	KEGG_TRYPTOPHAN_METABOLISM	37	0.448385499043809	1.65608828833341	0.00787165571245046	0.0379082367204851	0.0270383741923506	2651	tags=41%	list=15%	signal=34%	ACAT1/HADHA/CYP1A2/CAT/MAOB/AOX1/HADH/OGDH/EHHADH/ECHS1/GCDH/ALDH9A1/AANAT/ALDH7A1/ALDH2
KEGG_B_CELL_RECEPTOR_SIGNALING_PATHWAY	KEGG_B_CELL_RECEPTOR_SIGNALING_PATHWAY	75	-0.362659	-1.5415	0.00852918228887725	0.0394213104421998	0.0281175869705653	2417	tags=29%	list=14%	signal=25%	BCL10/FOS/PTPN6/INPP5D/PIK3CA/LYN/CD22/LILRB3/CD19/CHUK/KRAS/RAC2/RASGRP3/AKT1/NFATC2/PPP3CA/NFKB1/NFAT5/PIK3R3/RELA/MAPK3/IFITM1
KEGG_JAK_STAT_SIGNALING_PATHWAY	KEGG_JAK_STAT_SIGNALING_PATHWAY	148	-0.296178	-1.4154	0.00861667987807646	0.0394213104421998	0.0281175869705653	3609	tags=28%	list=21%	signal=23%	IL23R/PIAS2/IL19/IL6ST/IFNAR2/IL6R/IL6/PIM1/CLCF1/IRF9/JAK3/STAT6/CBL/CBLB/PTPN6/IL12A/PIK3CA/IL7/STAT5A/IL10RB/SPRED1/IL24/IFNGR2/AKT1/IL15RA/SOCS5/STAT3/STAT5B/STAT1/IL2RG/CISH/PIK3R3/SPRY4/IL13RA1/IL3RA/SOCS3/CSF3R/MYC/SPRY1/IL4R/OSMR/STAM2
KEGG_FOCAL_ADHESION	KEGG_FOCAL_ADHESION	194	-0.277866	-1.37589	0.0108522460926569	0.0484380740233222	0.0345488707442735	4315	tags=35%	list=25%	signal=26%	CRKL/ELK1/VEGFA/HRAS/PAK3/VTN/MET/TLN1/ACTN2/VAV3/ITGA9/PDGFB/COL2A1/LAMA2/MYL12B/TNXB/FLT1/FLNB/PTK2/CAV2/FLNA/COL1A1/PDGFD/ITGAV/PIP5K1C/CDC42/BIRC3/PAK1/EGF/PIK3CA/TNC/FYN/DOCK1/FN1/MAPK8/ACTN4/PDGFRA/COMP/ACTB/ZYX/RAC2/HGF/ITGB1/ITGA2/SHC2/AKT1/PAK2/COL4A2/VASP/ITGA5/ITGB3/VEGFC/SHC1/ITGA3/COL4A1/RAP1B/PIK3R3/ACTN1/THBS2/THBS1/MAPK3/SPP1/IGF1/ITGB5/ACTG1/DIAPH1/CTNNB1
KEGG_COMPLEMENT_AND_COAGULATION_CASCADES	KEGG_COMPLEMENT_AND_COAGULATION_CASCADES	67	-0.356683	-1.49428	0.0120349902998815	0.052102962701697	0.0371628839517425	2513	tags=30%	list=15%	signal=26%	FGA/CFI/CFH/C4BPA/SERPIND1/MBL2/PLAT/C1R/F2R/CR1/CFB/TFPI/C5AR1/MASP1/PLAU/CD59/SERPINA1/CD55/SERPINE1/PLAUR
KEGG_APOPTOSIS	KEGG_APOPTOSIS	86	-0.326332	-1.41717	0.0122427726566829	0.052102962701697	0.0371628839517425	2570	tags=27%	list=15%	signal=23%	PRKACG/RIPK1/FAS/BIRC3/CASP3/PIK3CA/CHUK/MYD88/TNFRSF10A/AKT1/PPP3CA/NFKB1/TNFRSF10B/IRAK2/PIK3R3/IL3RA/TP53/TNFRSF1A/IRAK3/RELA/IL1RAP/IRAK4/IL1R1
KEGG_BETA_ALANINE_METABOLISM	KEGG_BETA_ALANINE_METABOLISM	22	0.504038081260713	1.63749984265307	0.0133031401042078	0.0553289690697735	0.0394638605962147	2651	tags=41%	list=15%	signal=35%	HADHA/ACADM/EHHADH/ECHS1/HIBCH/MLYCD/ALDH9A1/ALDH7A1/ALDH2
KEGG_BLADDER_CANCER	KEGG_BLADDER_CANCER	40	-0.429554	-1.60074	0.0143429010766803	0.0583277977118333	0.0416028007838213	2189	tags=35%	list=13%	signal=31%	EGF/CDH1/DAPK3/CDKN1A/KRAS/MMP9/E2F3/CXCL8/TYMP/VEGFC/TP53/THBS1/MAPK3/MYC
KEGG_THYROID_CANCER	KEGG_THYROID_CANCER	28	-0.47118	-1.61412	0.0153789488191965	0.0611814703024556	0.0436382071757521	2881	tags=39%	list=17%	signal=33%	CCDC6/LEF1/CDH1/TFG/KRAS/RXRG/TP53/MAPK3/TPM3/MYC/CTNNB1
KEGG_VEGF_SIGNALING_PATHWAY	KEGG_VEGF_SIGNALING_PATHWAY	73	-0.347659	-1.4664	0.0166389430560337	0.0647856718990249	0.0462089348028708	1685	tags=33%	list=10%	signal=30%	CHP2/MAPK13/NFATC4/MAPK11/SPHK1/PTK2/CDC42/PIK3CA/MAPK12/KRAS/SH2D2A/RAC2/PLA2G6/SHC2/AKT1/NFATC2/PPP3CA/PTGS2/NFAT5/PIK3R3/NOS3/PLA2G2A/MAPK3/MAPKAPK2
KEGG_COLORECTAL_CANCER	KEGG_COLORECTAL_CANCER	61	-0.359018	-1.46085	0.0179247319296397	0.0669433865943688	0.0477479432712207	2342	tags=30%	list=14%	signal=26%	FOS/LEF1/TGFBR1/CASP3/PIK3CA/MAPK8/KRAS/RAC2/TGFB2/AKT1/SMAD3/TGFB1/PIK3R3/TP53/SMAD2/MAPK3/MYC/CTNNB1
KEGG_REGULATION_OF_ACTIN_CYTOSKELETON	KEGG_REGULATION_OF_ACTIN_CYTOSKELETON	205	-0.269265	-1.33591	0.0176098270572912	0.0669433865943688	0.0477479432712207	2592	tags=24%	list=15%	signal=21%	CYFIP2/PDGFD/ITGAX/ITGAV/PIP5K1C/FGF23/CDC42/PIP4K2A/ARPC1B/PAK1/ARHGEF1/EGF/WASF1/PIK3CA/LIMK1/DOCK1/RRAS/FN1/CFL1/ACTN4/PDGFRA/SLC9A1/ACTB/KRAS/ARPC5/RAC2/MSN/ITGB1/ITGA2/PAK2/DIAPH2/GIT1/F2R/ITGA5/ITGB3/ARHGEF12/PIKFYVE/MYH9/ITGA3/MYH10/PIK3R3/ARPC3/ACTN1/PFN1/MAPK3/LIMK2/ITGB5/ACTG1/DIAPH1
KEGG_DRUG_METABOLISM_CYTOCHROME_P450	KEGG_DRUG_METABOLISM_CYTOCHROME_P450	57	0.375535455253184	1.5249006922168	0.0241743727930158	0.0884782044224379	0.0631078363438729	3251	tags=28%	list=19%	signal=23%	MGST3/ADH5/GSTM4/GSTK1/CYP1A2/FMO2/MAOB/MGST2/FMO5/AOX1/GSTA4/ADH1C/ADH1A/GSTM3/FMO3/ADH1B
KEGG_TIGHT_JUNCTION	KEGG_TIGHT_JUNCTION	127	-0.295163	-1.37837	0.0250298964989734	0.0898131580257281	0.0640600034235852	4248	tags=34%	list=25%	signal=26%	PRKCQ/HRAS/PARD6B/ACTN2/CLDN8/CLDN9/MYH3/JAM3/CRB3/TJP2/MYL12B/VAPA/TJAP1/CASK/CLDN18/EPB41/MYH1/PPP2R2A/SYMPK/PRKCD/CDC42/AFDN/RRAS/ACTN4/GNAI2/ACTB/KRAS/AKT1/CSNK2A2/CLDN5/EPB41L3/YBX3/MYH9/MYH10/YES1/ACTN1/CSNK2B/PARD3/ACTG1/GNAI3/CTNNB1/PPP2R1B/RAB13
KEGG_ACUTE_MYELOID_LEUKEMIA	KEGG_ACUTE_MYELOID_LEUKEMIA	56	-0.37201	-1.48894	0.0256679134685551	0.0903313108604919	0.0644295803664135	2323	tags=32%	list=13%	signal=28%	LEF1/PIK3CA/CCNA1/STAT5A/CHUK/KRAS/AKT1/STAT3/STAT5B/NFKB1/SPI1/PPARD/PIK3R3/RUNX1/RELA/MAPK3/MYC/RARA
KEGG_GLYCOLYSIS_GLUCONEOGENESIS	KEGG_GLYCOLYSIS_GLUCONEOGENESIS	60	0.353690874316113	1.44901107383268	0.0293814528298021	0.101449167317996	0.0723594866116278	2758	tags=33%	list=16%	signal=28%	PDHB/PGAM2/PDHA1/DLAT/ACSS1/PFKM/ALDOC/ADH5/DLD/GALM/BPGM/ADH1C/LDHB/ALDH9A1/ALDH7A1/TPI1/ALDH2/ENO3/ADH1A/ALDOA
KEGG_GLYOXYLATE_AND_DICARBOXYLATE_METABOLISM	KEGG_GLYOXYLATE_AND_DICARBOXYLATE_METABOLISM	16	0.531967736797553	1.58892467080574	0.0303841214339913	0.101487617765826	0.0723869117225335	1386	tags=38%	list=8%	signal=35%	CS/MDH2/PGP/MDH1/ACO2/GRHPR
KEGG_NEUROTROPHIN_SIGNALING_PATHWAY	KEGG_NEUROTROPHIN_SIGNALING_PATHWAY	125	-0.294893	-1.37421	0.0310563201906353	0.101487617765826	0.0723869117225335	2571	tags=25%	list=15%	signal=21%	PRKCD/ABL1/CDC42/PIK3CA/RPS6KA6/MAPK8/RPS6KA3/MAPK7/MAPK12/KRAS/IRS2/ARHGDIA/SHC2/AKT1/NFKB1/IRAK2/SHC1/MAP3K3/RAP1B/PIK3R3/YWHAQ/TP53/YWHAZ/IRAK3/RELA/MAPK3/MAPKAPK2/ATF4/YWHAH/IRAK4/RIPK2
KEGG_HEMATOPOIETIC_CELL_LINEAGE	KEGG_HEMATOPOIETIC_CELL_LINEAGE	82	-0.31741	-1.36836	0.0305743657163698	0.101487617765826	0.0723869117225335	2586	tags=28%	list=15%	signal=24%	IL6R/IL6/IL1A/CD37/ANPEP/CSF1/IL7/CD22/CD19/CD7/ITGA2/CR1/ITGA5/IL1R2/ITGB3/ITGA3/CD44/IL3RA/CD59/CD55/CSF3R/IL4R/IL1R1
KEGG_PROXIMAL_TUBULE_BICARBONATE_RECLAMATION	KEGG_PROXIMAL_TUBULE_BICARBONATE_RECLAMATION	21	0.481098465324839	1.55964746385737	0.0377401369225654	0.121165702751394	0.0864224742086446	1826	tags=38%	list=11%	signal=34%	AQP1/ATP1A2/GLUD2/ATP1A3/ATP1B2/MDH1/SLC38A3/CA4
KEGG_VASCULAR_SMOOTH_MUSCLE_CONTRACTION	KEGG_VASCULAR_SMOOTH_MUSCLE_CONTRACTION	107	0.304064010981235	1.38540031198213	0.0386694532806669	0.122008792247621	0.0870238150054935	4152	tags=33%	list=24%	signal=25%	CALM1/AGTR1/PPP1R12B/PPP1CB/ADCY5/CALM2/KCNMB2/CALM3/ADCY1/EDNRA/PLA2G5/MYL9/RAF1/ARAF/CALML5/GUCY1A2/PRKG1/PLA2G4E/GNAS/ADCY9/ADRA1B/ADRA1D/ARHGEF11/PRKACB/GNA13/PRKCE/ROCK2/PLA2G4B/ADRA1A/ADORA2B/CALML6/PLCB4/CALML3/PRKCH/MAPK1
KEGG_T_CELL_RECEPTOR_SIGNALING_PATHWAY	KEGG_T_CELL_RECEPTOR_SIGNALING_PATHWAY	107	-0.303095	-1.37091	0.0422485101981975	0.131041989258816	0.093466820063809	4527	tags=38%	list=26%	signal=28%	MAPK14/LCP2/PDCD1/PRKCQ/HRAS/PAK3/VAV3/CHP2/MAPK13/IKBKB/NFATC4/CD3E/MAP3K8/MAPK11/CBL/BCL10/CBLB/CDC42/FOS/PTPN6/PAK1/LAT/PIK3CA/FYN/PTPRC/MAP3K7/CHUK/MAPK12/KRAS/NCK1/AKT1/PAK2/TEC/NFATC2/PPP3CA/NFKB1/DLG1/NFAT5/PIK3R3/RELA/MAPK3

## Sheet: STAT3.gsea
ID	Description	setSize	enrichmentScore	NES	pvalue	p.adjust	qvalue	rank	leading_edge	core_enrichment	geneID
KEGG_PARKINSONS_DISEASE	KEGG_PARKINSONS_DISEASE	97	-0.639689	-2.89392	1e-10	6.1e-09	4.56140350877193e-09	2796	tags=65%	list=16%	NDUFB4/NDUFA4/UBA7/UBE2G1/NDUFA6/NDUFB1/CASP9/SLC25A5/NDUFS8/NDUFA7/COX8C/NDUFA10/PINK1/UQCRC2/UBE2L3/NDUFA2/COX7A2L/NDUFB10/UQCR10/VDAC1/UQCRB/NDUFB8/PPID/NDUFS4/UQCRFS1/NDUFS5/CYCS/VDAC2/NDUFS1/UQCRQ/COX8A/SDHB/NDUFS2/NDUFS6/COX4I1/SDHA/COX7B2/NDUFB6/NDUFB2/COX5B/NDUFAB1/CYC1/SDHD/NDUFS3/UQCR11/NDUFA5/NDUFV2/COX7C/COX5A/NDUFB9/NDUFC1/NDUFA9/SLC25A4/COX6B1/COX6C/COX7A2/NDUFB5/UQCRH/NDUFA1/NDUFB3…
KEGG_OXIDATIVE_PHOSPHORYLATION	KEGG_OXIDATIVE_PHOSPHORYLATION	98	-0.61574	-2.7921	1e-10	6.1e-09	4.56140350877193e-09	2796	tags=57%	list=16%	NDUFB4/NDUFA4/NDUFA6/NDUFB1/ATP6V1F/NDUFS8/NDUFA7/COX8C/NDUFA10/ATP6V1D/COX11/UQCRC2/ATP6V1G3/NDUFA2/COX7A2L/NDUFB10/UQCR10/UQCRB/NDUFB8/NDUFS4/UQCRFS1/NDUFS5/NDUFS1/UQCRQ/COX8A/SDHB/NDUFS2/NDUFS6/COX4I1/SDHA/COX7B2/NDUFB6/NDUFB2/COX5B/NDUFAB1/CYC1/SDHD/NDUFS3/UQCR11/NDUFA5/NDUFV2/COX7C/COX5A/NDUFB9/NDUFC1/NDUFA9/COX6B1/COX10/COX6C/COX7A2/NDUFB5/UQCRH/NDUFA1/NDUFB3/NDUFA8/UQCRHL
KEGG_HUNTINGTONS_DISEASE	KEGG_HUNTINGTONS_DISEASE	158	-0.487184	-2.38341	1e-10	6.1e-09	4.56140350877193e-09	2851	tags=46%	list=17%	POLR2I/CREB1/NDUFB4/NDUFA4/POLR2J3/GNAQ/NDUFA6/DNAH3/NDUFB1/CASP9/SLC25A5/CREB3L3/NDUFS8/CREB5/NDUFA7/COX8C/NDUFA10/PPARGC1A/UQCRC2/NDUFA2/COX7A2L/NDUFB10/UQCR10/VDAC1/UQCRB/NDUFB8/PPID/NDUFS4/UQCRFS1/NDUFS5/CYCS/VDAC2/DCTN4/NDUFS1/POLR2B/UQCRQ/COX8A/SDHB/NDUFS2/NDUFS6/COX4I1/SDHA/COX7B2/NDUFB6/NDUFB2/COX5B/NDUFAB1/POLR2F/CYC1/SDHD/NDUFS3/UQCR11/NDUFA5/NDUFV2/COX7C/PPARG/COX5A/NDUFB9/NDUFC1/NDUFA…
KEGG_ALZHEIMERS_DISEASE	KEGG_ALZHEIMERS_DISEASE	144	-0.47656	-2.32061	2.36333343103375e-10	1.08122504469794e-08	8.08508805353652e-09	2820	tags=46%	list=16%	NDUFA3/GRIN2D/NOS1/NDUFB4/NDUFA4/GRIN2C/GNAQ/NDUFA6/CALM3/NDUFB1/CASP9/MAPT/NDUFS8/NDUFA7/COX8C/NDUFA10/BACE1/GSK3B/UQCRC2/NDUFA2/COX7A2L/NDUFB10/UQCR10/UQCRB/NDUFB8/NDUFS4/UQCRFS1/CALM2/NDUFS5/CYCS/NDUFS1/UQCRQ/COX8A/SDHB/CALM1/NDUFS2/NDUFS6/COX4I1/SDHA/COX7B2/NDUFB6/NDUFB2/COX5B/NDUFAB1/CYC1/SDHD/NDUFS3/UQCR11/NDUFA5/NDUFV2/COX7C/GRIN2A/COX5A/NDUFB9/NDUFC1/NDUFA9/COX6B1/COX6C/PPP3CB/COX7A2/NDUF…
KEGG_CARDIAC_MUSCLE_CONTRACTION	KEGG_CARDIAC_MUSCLE_CONTRACTION	72	-0.564106	-2.41327	1.67374971855363e-09	6.12592396990629e-08	4.58078870340994e-08	2319	tags=50%	list=13%	TPM1/COX8C/CACNG6/ATP1A3/SLC9A6/RYR2/UQCRC2/CACNA2D1/COX7A2L/ATP1B2/UQCR10/SLC8A1/UQCRB/UQCRFS1/CACNA2D3/CACNB2/UQCRQ/COX8A/COX4I1/COX7B2/COX5B/CYC1/CACNG3/UQCR11/COX7C/ATP1A2/MYL3/COX5A/COX6B1/TNNC1/COX6C/COX7A2/UQCRH/ACTC1/UQCRHL/CACNA2D4
KEGG_SPLICEOSOME	KEGG_SPLICEOSOME	120	0.474652377378435	2.15629433194027	1.68691360260546e-08	5.14508648794667e-07	3.84734681295983e-07	4147	tags=52%	list=24%	PRPF19/DDX23/HSPA1B/U2AF2/DHX8/SNRNP70/CHERP/PCBP1/LSM2/SNRPA/SF3A1/DHX38/SNW1/RBM25/HNRNPA1/AQR/SF3B3/SART1/SMNDC1/NCBP2/TCERG1/PRPF8/U2AF1/HSPA8/SF3B2/PHF5A/THOC1/ALYREF/SNRPB/PUF60/HSPA6/DDX42/LSM7/DDX5/HNRNPU/ACIN1/SF3A3/TRA2B/RBM22/SNRPA1/PRPF31/EFTUD2/RBM8A/PRPF18/TRA2A/SRSF4/PRPF4/SRSF7/SNRNP40/SRSF9/EIF4A3/BUD31/PRPF38A/CCDC12/THOC2/DDX46/SRSF8/PRPF40A/SF3A2/SNRPD1/SF3B4/SYF2
KEGG_CITRATE_CYCLE_TCA_CYCLE	KEGG_CITRATE_CYCLE_TCA_CYCLE	30	-0.649602	-2.2957	2.73269868524384e-06	7.14405513428032e-05	5.34211773055187e-05	2907	tags=57%	list=17%	MDH2/OGDH/DLST/SUCLG1/MDH1/PDHA1/IDH3B/SUCLG2/SDHB/SDHA/SDHD/FH/CS/SUCLA2/PDHB/DLD/DLAT
KEGG_OLFACTORY_TRANSDUCTION	KEGG_OLFACTORY_TRANSDUCTION	369	-0.292657	-1.59389	2.08256787558153e-05	0.000476387401539274	0.000356228715559998	7088	tags=48%	list=41%	OR5M1/GUCA1B/OR4K5/OR11H4/OR4A5/OR10J3/PRKX/OR10J1/OR2M7/OR7D2/GUCA1A/OR13C2/OR10G2/OR2T4/CLCA2/OR5T1/OR5H6/OR1S2/OR1D2/OR1N1/OR4D9/OR4C45/OR10T2/OR4X1/OR2L3/OR8B8/OR6T1/OR5J2/OR7A17/OR2F2/OR5C1/OR5B17/OR14J1/OR2M4/OR5D18/OR51S1/OR56B1/OR1L6/OR51F1/OR51T1/OR4N4/OR1J1/OR4A47/OR52B6/OR6K2/OR4E2/OR5B3/OR51G2/OR51B4/OR51E2/OR4D10/OR1F1/OR8D1/OR13C4/OR52N4/OR4N2/OR6C68/OR9G4/OR5M10/OR1C1/OR4C15/OR7A10…
KEGG_VALINE_LEUCINE_AND_ISOLEUCINE_DEGRADATION	KEGG_VALINE_LEUCINE_AND_ISOLEUCINE_DEGRADATION	42	-0.549586	-2.10445	3.44177784115556e-05	0.000699828161034964	0.000523311250702015	4423	tags=57%	list=26%	ALDH6A1/ECHS1/HIBADH/ABAT/HADH/HMGCS2/PCCB/EHHADH/MCCC2/ACADM/ACAA1/HIBCH/ALDH9A1/ACADSB/PCCA/ACADS/MCCC1/DBT/ACAA2/OXCT1/HMGCS1/BCKDHB/ACAT1/DLD
KEGG_CHRONIC_MYELOID_LEUKEMIA	KEGG_CHRONIC_MYELOID_LEUKEMIA	72	0.457718772755025	1.89586786463719	7.03601794845504e-05	0.00128759128456727	0.000962823508735952	3313	tags=40%	list=19%	TP53/SMAD3/SHC1/RELA/BCR/MYC/STAT5B/STAT5A/GAB2/CRKL/CBLB/NFKB1/SOS1/AKT1/E2F3/IKBKB/RUNX1/MAPK3/CDKN1A/PIK3R3/KRAS/CTBP2/ABL1/CRK/RB1/PIK3CA/CHUK/TGFB2/TGFB1
KEGG_BUTANOATE_METABOLISM	KEGG_BUTANOATE_METABOLISM	32	-0.580419	-2.06083	8.19072747009647e-05	0.00136263920638878	0.00101894217331344	4375	tags=59%	list=25%	ECHS1/ABAT/HADH/HMGCS2/AKR1B10/EHHADH/L2HGDH/ALDH9A1/ALDH5A1/AACS/ACADS/PDHA1/BDH1/OXCT1/HMGCS1/ACAT1/PDHB/ACSM3/ACSM1
KEGG_ENDOCYTOSIS	KEGG_ENDOCYTOSIS	172	0.352369737409128	1.6949616317597	0.000139418914639742	0.00196258933685175	0.0014675675225236	3282	tags=31%	list=19%	PIKFYVE/SH3GL1/RAB31/SH3GLB2/HSPA1B/ASAP3/AP2A1/HGS/PARD3/LDLRAP1/RAB11B/VPS37A/CBLB/RAB11FIP3/HLA-C/GRK6/GIT1/LDLR/MET/ASAP1/ARAP1/AP2A2/ARFGAP1/DNM2/ARFGAP2/STAM2/GRK2/HSPA8/ARFGAP3/IL2RG/VPS37C/EEA1/HSPA6/PDCD6IP/SH3GLB1/SMURF1/CHMP6/RAB11FIP2/PRKCZ/PIP5K1C/ARAP2/PDGFRA/SMURF2/EGF/CDC42/RAB5C/MVB12A/EHD1/CLTC/EHD4/HLA-F/NEDD4/SMAP2/CLTB
KEGG_CHEMOKINE_SIGNALING_PATHWAY	KEGG_CHEMOKINE_SIGNALING_PATHWAY	180	0.349095788353795	1.67342925096231	0.000137145124139296	0.00196258933685175	0.0014675675225236	3511	tags=35%	list=20%	STAT3/GNB2/SHC1/RELA/GSK3A/CCL19/STAT5B/PARD3/CRKL/GNB1/CCL8/CCL2/GRK6/LYN/NFKB1/STAT1/SOS1/NFKBIB/CCL11/PTK2B/AKT1/IKBKB/RAP1B/JAK3/CXCL8/GRK2/ADCY3/CCL3/MAPK3/CXCL1/CCR1/PPBP/PIK3R3/CX3CL1/CXCL14/KRAS/ADCY4/CCL23/GNAI3/RAC2/GNAI2/STAT2/PRKCZ/CCL13/CXCL5/CDC42/CRK/GNB5/CXCL13/GNGT2/CXCL6/CCL20/GNG8/PIK3CA/CHUK/CCL3L3/RAC1/PLCB3/PAK1/PF4/BCAR1/PLCB1/CCL28
KEGG_PYRUVATE_METABOLISM	KEGG_PYRUVATE_METABOLISM	40	-0.503894	-1.89916	0.000362834011004308	0.00474275885812773	0.0035464978519218	2907	tags=38%	list=17%	MDH2/LDHB/ACYP2/ALDH9A1/PKLR/MDH1/HAGHL/PDHA1/ACACB/ME2/ACAT1/ACYP1/PDHB/DLD/DLAT
KEGG_PANCREATIC_CANCER	KEGG_PANCREATIC_CANCER	68	0.429702709817505	1.75837952118472	0.000623227710356236	0.00760337806634608	0.00568558612956566	3313	tags=40%	list=19%	STAT3/TP53/SMAD3/RELA/RALB/RALGDS/NFKB1/STAT1/AKT1/E2F3/IKBKB/SMAD2/MAPK3/PIK3R3/KRAS/RAC2/MAPK8/EGF/CDC42/RB1/PIK3CA/CHUK/RAC1/RALBP1/TGFB2/VEGFC/TGFB1
KEGG_PPAR_SIGNALING_PATHWAY	KEGG_PPAR_SIGNALING_PATHWAY	65	-0.428767	-1.81512	0.000706509743429162	0.00808070519047104	0.00604251754248625	3466	tags=43%	list=20%	ACSL6/EHHADH/ILK/SLC27A6/ACSL3/ACOX2/NR1H3/FABP6/APOC3/ACADM/ACAA1/CPT2/SLC27A1/PLIN1/APOA5/SCD/AQP7/SCP2/ADIPOQ/SORBS1/FABP3/PPARG/ACSL1/PPARA/FABP4/DBI/CD36/PDPK1
KEGG_ACUTE_MYELOID_LEUKEMIA	KEGG_ACUTE_MYELOID_LEUKEMIA	56	0.465731664825653	1.86463849852295	0.000805214875656868	0.00847484207294687	0.00633724169964391	2990	tags=39%	list=17%	STAT3/RARA/RELA/MYC/STAT5B/STAT5A/PPARD/NFKB1/SOS1/AKT1/PML/IKBKB/PIM2/SPI1/RUNX1/MAPK3/PIK3R3/KRAS/RPS6KB1/PIM1/PIK3CA/CHUK
KEGG_NOD_LIKE_RECEPTOR_SIGNALING_PATHWAY	KEGG_NOD_LIKE_RECEPTOR_SIGNALING_PATHWAY	59	0.448612512479843	1.81949290524419	0.000833591023568545	0.00847484207294687	0.00633724169964391	3515	tags=39%	list=20%	RIPK2/NOD1/RELA/CCL8/CCL2/NFKB1/NFKBIB/CCL11/ERBIN/IKBKB/CXCL8/MAPK14/MAPK3/CXCL1/HSP90B1/BIRC3/TNFAIP3/MAPK8/CCL13/CHUK/CASP1/IL6/TRIP6
KEGG_CYTOKINE_CYTOKINE_RECEPTOR_INTERACTION	KEGG_CYTOKINE_CYTOKINE_RECEPTOR_INTERACTION	248	0.303169457942805	1.52267510348858	0.000969409460009687	0.00933694374640909	0.0069818963878814	3366	tags=28%	list=20%	TNFRSF11B/IL4R/IL1RAP/TNFRSF1A/OSMR/IFNGR1/IL13RA1/ACVR1B/IL1R1/CSF1/CCL19/IL15RA/IL6R/IL6ST/CCL8/IL24/IFNGR2/IL18R1/CCL2/PLEKHO2/MET/CCL11/TNFRSF10B/IL10RB/IFNAR1/IL3RA/CXCL8/HGF/CCL3/TNFRSF14/FAS/IL2RG/CXCL1/CCR1/PPBP/TNFRSF1B/IL20/CX3CL1/CXCL14/CSF3R/ACVR2B/CD40/IL17RA/CCL23/LTBR/CSF3/IL1R2/INHBA/CCL13/PDGFB/CXCL5/PDGFRA/BMPR1B/IL7/EGF/CXCL13/CXCL6/IFNAR2/CCL20/INHBB/PDGFC/CCL3L3/IL18RAP/TGFB2…
KEGG_RIBOSOME	KEGG_RIBOSOME	75	-0.394906	-1.70615	0.00116063922345694	0.010619848894631	0.00794121573944225	2243	tags=33%	list=13%	RPS11/RPS3/RPS23/RPL8/RPS24/RPL24/MRPL13/RPS9/RPL27A/RPL22/RPL14/RPS27A/RPL27/RPL38/RPS20/RPS3A/RPL17/FAU/RPL11/RPL3L/RPS13/RPS15A/RPL15/RPL30/RPL35A
KEGG_BASAL_TRANSCRIPTION_FACTORS	KEGG_BASAL_TRANSCRIPTION_FACTORS	31	0.534291205500777	1.87709243578236	0.0016739338303396	0.014587137664388	0.0109078394959473	2371	tags=42%	list=14%	TAF4B/GTF2E2/GTF2F1/GTF2IRD1/TAF10/TAF6/GTF2H1/GTF2H4/TAF12/TAF11/TAF4/TAF5/TAF2
KEGG_AMINO_SUGAR_AND_NUCLEOTIDE_SUGAR_METABOLISM	KEGG_AMINO_SUGAR_AND_NUCLEOTIDE_SUGAR_METABOLISM	41	0.483994171929511	1.82751585158396	0.00178044758185636	0.0148100867036233	0.0110745543369056	4293	tags=54%	list=25%	GMDS/HK1/PGM1/UGDH/PGM3/PMM2/UAP1/PGM2/GMPPA/GNPNAT1/HEXB/GFPT1/GFPT2/UGP2/GNE/GALK1/CYB5R3/GPI/GNPDA2/NANS/HK2/GALE
KEGG_JAK_STAT_SIGNALING_PATHWAY	KEGG_JAK_STAT_SIGNALING_PATHWAY	148	0.338318925522798	1.57939848851807	0.00193699429256314	0.0154117371973502	0.0115244511685679	1932	tags=23%	list=11%	STAT3/SOCS3/CISH/IL4R/SPRY1/OSMR/IFNGR1/MYC/IL13RA1/STAT5B/STAT5A/IL15RA/IL6R/IL6ST/CBLB/IL24/IFNGR2/STAT1/SOS1/SPRED1/SPRY4/IRF9/IL10RB/AKT1/IFNAR1/IL3RA/JAK3/STAM2/SOCS5/TYK2/IL2RG/PIK3R3/IL20/CSF3R
KEGG_PEROXISOME	KEGG_PEROXISOME	75	-0.375949	-1.62425	0.00362650549199523	0.0276521043764636	0.0206774435947096	3466	tags=35%	list=20%	ACSL6/EHHADH/MPV17L/ACSL3/FAR2/ACOX2/ACAA1/PECR/PHYH/ABCD2/ECH1/PXMP4/HSD17B4/PEX7/PEX19/PMVK/GSTK1/NUDT12/GNPAT/MLYCD/SCP2/CAT/ACSL1/PRDX5/DDO/PXMP2
KEGG_NEUROACTIVE_LIGAND_RECEPTOR_INTERACTION	KEGG_NEUROACTIVE_LIGAND_RECEPTOR_INTERACTION	262	-0.258157	-1.34885	0.00536538862710935	0.0392746447504405	0.0293684430115459	4861	tags=32%	list=28%	GRM6/GLRA1/ADRB2/GABRQ/P2RY13/HCRTR1/PTGER3/GABRE/SSTR2/RXFP2/LPAR4/HTR1B/P2RX6/PRLHR/GLP2R/PRL/LHCGR/GABRB2/GH2/CGA/CHRM1/P2RX2/GHSR/UTS2R/P2RY4/NPBWR1/GLRA2/GABRR2/TRPV1/F2RL2/CYSLTR1/MC3R/OXTR/AVPR2/PTGDR/GABRB1/GRIN2D/CHRNB2/GRID1/CHRNG/NPBWR2/HTR6/GRIN2C/CHRNA4/EDNRA/TAAR1/PRLR/GCGR/P2RY1/S1PR4/GRIA1/NMUR2/CNR1/CCKAR/ADORA2B/GH1/MTNR1A/GABRA5/CHRNA1/ADRA2B/P2RX3/GRM8/GALR2/CYSLTR2/FSHB/PTH1R…
KEGG_DRUG_METABOLISM_OTHER_ENZYMES	KEGG_DRUG_METABOLISM_OTHER_ENZYMES	38	0.451999026134607	1.66246324809993	0.00630014915675085	0.0443433575263617	0.0331586797723729	4164	tags=34%	list=24%	UPP1/IMPDH2/TYMP/UCK2/HPRT1/NAT1/UMPS/UGT2B11/UGT2B17/UCK1/GMPS/UGT2B7/NAT2
KEGG_EPITHELIAL_CELL_SIGNALING_IN_HELICOBACTER_PYLORI_INFECTION	KEGG_EPITHELIAL_CELL_SIGNALING_IN_HELICOBACTER_PYLORI_INFECTION	66	0.391692247281847	1.60119663148805	0.00711668657808357	0.0476696013672325	0.0356459486784022	3751	tags=42%	list=22%	NOD1/RELA/ADAM10/LYN/NFKB1/GIT1/MET/TCIRG1/IKBKB/CXCL8/MAPK14/ATP6V1B2/CXCL1/ATP6V0E2/MAPK8/ATP6V0E1/MAP3K14/CDC42/CASP3/CHUK/ATP6V0A2/ATP6V0C/RAC1/MAP2K4/PAK1/ADAM17/ATP6V0A1/ATP6V1G1
KEGG_FC_GAMMA_R_MEDIATED_PHAGOCYTOSIS	KEGG_FC_GAMMA_R_MEDIATED_PHAGOCYTOSIS	93	0.35235758747698	1.54623167781271	0.00729370949881153	0.0476696013672325	0.0356459486784022	4736	tags=43%	list=27%	PIKFYVE/ASAP3/LIMK2/GAB2/CRKL/LYN/SPHK1/ASAP1/AKT1/DNM2/VASP/ARPC3/MAPK3/CFL1/PIK3R3/ARPC5L/AMPH/RAC2/PIP5K1C/WASF1/ARPC1B/CDC42/CRK/RPS6KB1/PIK3CA/INPP5D/LIMK1/RAC1/PAK1/SPHK2/PIK3CB/WAS/AKT2/SCIN/MARCKSL1/RPS6KB2/ARPC5/WASL/PLD2/PRKCD
KEGG_FATTY_ACID_METABOLISM	KEGG_FATTY_ACID_METABOLISM	41	-0.435519	-1.65843	0.00896731186926622	0.0544228948078582	0.0406958661203426	6393	tags=71%	list=37%	ACADL/ADH1A/ACOX1/ACAT2/HADHA/ADH6/ECI1/ALDH7A1/CYP4A11/CYP4A22/ADH4/ECHS1/ECI2/HADH/ACSL6/EHHADH/ACSL3/ACADM/ADH1C/ACAA1/GCDH/CPT2/ALDH9A1/ACADSB/ACADS/ACAA2/ADH5/ACSL1/ACAT1
KEGG_DRUG_METABOLISM_CYTOCHROME_P450	KEGG_DRUG_METABOLISM_CYTOCHROME_P450	57	-0.382521	-1.55556	0.00894206624013887	0.0544228948078582	0.0406958661203426	3536	tags=33%	list=21%	GSTA5/GSTZ1/CYP2B6/CYP3A4/GSTM3/FMO5/FMO2/GSTM1/ADH1C/GSTA3/MAOB/GSTA4/GSTK1/CYP1A2/ADH5/GSTM5/MGST3/GSTM4/MGST2
KEGG_TOLL_LIKE_RECEPTOR_SIGNALING_PATHWAY	KEGG_TOLL_LIKE_RECEPTOR_SIGNALING_PATHWAY	96	0.342602879311503	1.50672068289969	0.00921917890187762	0.0544228948078582	0.0406958661203426	3324	tags=32%	list=19%	RELA/IRAK4/NFKB1/STAT1/TRAF3/AKT1/IFNAR1/IKBKB/CXCL8/CCL3/RIPK1/MAPK14/MAPK3/TICAM1/PIK3R3/IKBKE/CD40/TIRAP/MAP3K8/MYD88/MAPK8/TBK1/SPP1/IFNAR2/TLR2/PIK3CA/CHUK/RAC1/IRAK1/IL6/MAP2K4
KEGG_MAPK_SIGNALING_PATHWAY	KEGG_MAPK_SIGNALING_PATHWAY	260	0.27132896832571	1.37178676392052	0.00980055532578556	0.0560469257693362	0.0419102694852672	3440	tags=29%	list=20%	TP53/GADD45B/MAPKAPK2/TNFRSF1A/PPP3CA/RELA/HSPA1B/DAXX/STK3/MYC/MAP3K3/RELB/ELK4/ATF4/PLA2G2A/IL1R1/RPS6KA4/CRKL/NFKB2/MAP3K11/NFATC2/NFKB1/GADD45G/SOS1/AKT1/IKBKB/RAP1B/MAPKAPK5/FAS/MAPK14/MAPK3/HSPA8/DUSP7/CACNB1/RASGRP3/CACNB3/HSPA6/RPS6KA6/KRAS/MAP3K6/RASA2/MAP3K8/CACNA1C/DUSP16/RAC2/MAPK8/IL1R2/MAP2K5/PDGFB/PDGFRA/MAP3K12/MAP3K14/RASA1/EGF/CDC42/CDC25B/MAP3K1/CRK/PAK2/MAP3K13/CASP3/STK4/TAOK…
KEGG_PATHWAYS_IN_CANCER	KEGG_PATHWAYS_IN_CANCER	320	0.258935938361835	1.33509951206961	0.0101777497632557	0.0564402486871452	0.0422043849831975	3376	tags=27%	list=20%	STAT3/TP53/SMAD3/RARA/RELA/CDK2/BCR/MYC/RASSF5/EPAS1/RALB/HIF1A/STAT5B/STAT5A/GLI3/RALGDS/CRKL/ITGA3/NFKB2/PPARD/ETS1/CBLB/NFKB1/STAT1/CTNNB1/SOS1/MET/TRAF3/FZD3/AKT1/E2F3/PML/TPM3/IKBKB/SMAD2/COL4A1/SPI1/CXCL8/HGF/RUNX1/FAS/MAPK3/ARNT/RXRB/COL4A2/HSP90B1/CDKN1A/PIK3R3/BIRC3/CSF3R/KRAS/PTCH2/ITGA2/CTBP2/SKP2/ABL1/RAC2/MAPK8/PDGFB/PDGFRA/PIAS3/IGF1/EGF/CDC42/CRK/CASP3/STK4/FZD2/RB1/FGF7/PIK3CA/CHU…
KEGG_N_GLYCAN_BIOSYNTHESIS	KEGG_N_GLYCAN_BIOSYNTHESIS	45	0.426791624237231	1.64678163203235	0.0132376858577464	0.0712498974108115	0.0532786118113632	2902	tags=42%	list=17%	ALG2/DPM2/ALG3/DDOST/ALG8/MGAT2/DOLPP1/B4GALT3/MGAT4B/RPN2/B4GALT1/GANAB/DPAGT1/MAN1C1/MGAT5/ALG13/ST6GAL1/ALG6/MGAT4A
KEGG_UBIQUITIN_MEDIATED_PROTEOLYSIS	KEGG_UBIQUITIN_MEDIATED_PROTEOLYSIS	126	0.31107367120426	1.43041509074647	0.0137586667114597	0.0719381716627751	0.0537932833831508	2847	tags=29%	list=17%	MID1/SOCS3/PRPF19/UBE2D3/UBE2G2/RHOBTB2/UBA1/SYVN1/DDB1/ANAPC4/CBLB/ANAPC1/UBE2Q1/HERC4/FZR1/MGRN1/PML/CUL4B/UBE2Z/FBXW11/UBE2Q2/UBE2J1/BIRC3/SMURF1/UBA2/SKP2/BIRC6/UBA6/HUWE1/PIAS3/CUL7/SMURF2/MAP3K1/FBXO4/UBE2L6/UBE2S/KEAP1
KEGG_APOPTOSIS	KEGG_APOPTOSIS	86	0.341488193475963	1.46918819832367	0.0151837356712015	0.0731216744165756	0.0546782725001716	4276	tags=40%	list=25%	TP53/IL1RAP/TNFRSF1A/PPP3CA/RELA/IRAK2/IRAK3/IL1R1/IRAK4/NFKB1/TNFRSF10B/AKT1/IKBKB/IL3RA/FAS/RIPK1/PIK3R3/BIRC3/MYD88/CAPN1/MAP3K14/CASP3/PPP3CC/PIK3CA/CHUK/IRAK1/PPP3R1/APAF1/NGF/PIK3CB/TRADD/IL1B/AKT2/IL1A
KEGG_NEUROTROPHIN_SIGNALING_PATHWAY	KEGG_NEUROTROPHIN_SIGNALING_PATHWAY	125	0.30653536304367	1.40406144851145	0.0151485213495965	0.0731216744165756	0.0546782725001716	3440	tags=33%	list=20%	TP53/MAPKAPK2/SHC1/RIPK2/RELA/IRAK2/ARHGDIA/MAP3K3/ATF4/IRAK3/RPS6KA4/CRKL/IRAK4/YWHAH/NFKB1/SOS1/NFKBIB/YWHAZ/AKT1/IKBKB/RAP1B/MAPK14/MAPK3/PIK3R3/RPS6KA6/KRAS/ABL1/MAPK8/MAP2K5/CDC42/MAP3K1/CRK/PRDM4/SH2B1/PIK3CA/YWHAB/RAC1/IRAK1/IRS1/NGFR/MAPK7
KEGG_CALCIUM_SIGNALING_PATHWAY	KEGG_CALCIUM_SIGNALING_PATHWAY	175	-0.279264	-1.3854	0.0144834408917184	0.0731216744165756	0.0546782725001716	5451	tags=44%	list=32%	CCKBR/CACNA1I/HTR7/PLCD3/ATP2A3/ADCY9/PLCD4/CAMK2G/AVPR1B/GNAS/ADCY8/NOS2/ADRB2/CAMK2D/PTGER3/CACNA1B/CALML5/P2RX6/CHP1/ATP2A2/LHCGR/CACNA1G/CHRM1/CALML3/P2RX2/PRKCG/PLCB4/CACNA1D/ADCY1/CD38/ERBB4/CALML6/CYSLTR1/OXTR/MYLK/RYR1/PLCD1/GRIN2D/ADCY7/ERBB3/HTR6/NOS1/GRIN2C/EDNRA/GNAQ/CALM3/SLC25A5/PRKACB/CCKAR/ADORA2B/P2RX3/CYSLTR2/CACNA1A/SLC8A3/PHKB/RYR2/ITPKA/AGTR1/PLN/VDAC1/SLC8A1/PPID/CALM2/VDAC2…
KEGG_PROPANOATE_METABOLISM	KEGG_PROPANOATE_METABOLISM	31	-0.456836	-1.63208	0.0164633618769604	0.0749508181708178	0.0560460532769992	4423	tags=52%	list=26%	ALDH6A1/ECHS1/ABAT/PCCB/EHHADH/LDHB/ACADM/HIBCH/ALDH9A1/SUCLG1/PCCA/ACACB/SUCLG2/MLYCD/SUCLA2/ACAT1
KEGG_SNARE_INTERACTIONS_IN_VESICULAR_TRANSPORT	KEGG_SNARE_INTERACTIONS_IN_VESICULAR_TRANSPORT	37	0.432662783180725	1.57952961086158	0.0161314406738069	0.0749508181708178	0.0560460532769992	5167	tags=46%	list=30%	STX11/BET1L/STX5/VAMP7/VAMP1/STX2/TSNARE1/SNAP23/BNIP1/STX12/SEC22B/STX19/YKT6/GOSR2/STX17/STX1B/SNAP47
KEGG_HYPERTROPHIC_CARDIOMYOPATHY_HCM	KEGG_HYPERTROPHIC_CARDIOMYOPATHY_HCM	82	-0.322199	-1.41392	0.0172018271211713	0.0749508181708178	0.0560460532769992	1585	tags=38%	list=9%	ITGA11/CACNG5/CACNA1D/TTN/TPM2/TNNT2/PRKAG3/ITGB6/ITGA7/ITGA6/TPM1/CACNG6/DMD/RYR2/MYBPC3/CACNA2D1/SGCG/DAG1/SLC8A1/CACNA2D3/CACNB2/PRKAG1/CACNG3/PRKAG2/MYL3/TNNC1/SGCA/PRKAA2/ACTC1/SGCD/CACNA2D4
KEGG_VASCULAR_SMOOTH_MUSCLE_CONTRACTION	KEGG_VASCULAR_SMOOTH_MUSCLE_CONTRACTION	107	-0.299435	-1.37414	0.0169780883189522	0.0749508181708178	0.0560460532769992	5329	tags=45%	list=31%	MAPK1/PLA2G2D/ADCY9/AVPR1B/GNAS/PLA2G4A/ADCY8/CYP4A11/CYP4A22/ARAF/MYL6B/GUCY1A2/ROCK1/CALML5/CALML3/PRKCG/PLCB4/GNA12/CACNA1D/ADCY1/ACTA2/CALML6/MYLK/ADCY7/EDNRA/GNAQ/CALM3/PRKACB/ACTG2/PPP1R12B/KCNMA1/ADORA2B/PLA2G1B/RAMP2/PRKCH/RAF1/PLA2G5/PLA2G4E/PPP1R14A/AGTR1/PRKG1/ADCY5/ROCK2/CALM2/CALM1/KCNMB2/PPP1CB/MYL9
KEGG_PROTEASOME	KEGG_PROTEASOME	43	-0.399633	-1.54034	0.0198946873197702	0.0834950559648104	0.0624351870890156	2607	tags=33%	list=15%	PSMB2/PSMA2/PSME1/IFNG/PSMC6/PSMC3/PSMA4/PSMB5/PSMA6/PSMC5/PSMB7/PSMB6/PSMC2/POMP
KEGG_RIG_I_LIKE_RECEPTOR_SIGNALING_PATHWAY	KEGG_RIG_I_LIKE_RECEPTOR_SIGNALING_PATHWAY	65	0.355937413371598	1.44840618495329	0.0205315711388878	0.0834950559648104	0.0624351870890156	3080	tags=26%	list=18%	RELA/OTUD5/NFKB1/NFKBIB/TRAF3/IKBKB/TANK/CXCL8/RIPK1/MAPK14/IKBKE/MAVS/MAPK8/TBK1/MAP3K1/CHUK/ATG12
KEGG_B_CELL_RECEPTOR_SIGNALING_PATHWAY	KEGG_B_CELL_RECEPTOR_SIGNALING_PATHWAY	75	0.341454904650877	1.43238942128782	0.0203882590485823	0.0834950559648104	0.0624351870890156	3466	tags=33%	list=20%	PPP3CA/RELA/IFITM1/NFATC2/LYN/NFKB1/SOS1/NFKBIB/AKT1/NFAT5/IKBKB/MAPK3/RASGRP3/PIK3R3/BCL10/KRAS/RAC2/LILRB3/PPP3CC/PIK3CA/CHUK/INPP5D/RAC1/PPP3R1/PTPN6
KEGG_METABOLISM_OF_XENOBIOTICS_BY_CYTOCHROME_P450	KEGG_METABOLISM_OF_XENOBIOTICS_BY_CYTOCHROME_P450	57	-0.36168	-1.47081	0.0247726734418159	0.0985521573880937	0.0736944518864089	3536	tags=33%	list=21%	GSTA5/GSTZ1/CYP2B6/CYP3A4/GSTM3/GSTM1/AKR1C1/ADH1C/GSTA3/EPHX1/CYP2F1/GSTA4/GSTK1/CYP1A2/ADH5/GSTM5/MGST3/GSTM4/MGST2
KEGG_P53_SIGNALING_PATHWAY	KEGG_P53_SIGNALING_PATHWAY	67	0.349893051544966	1.43299391699912	0.0269523507033314	0.104942131461907	0.0784726896177623	2751	tags=28%	list=16%	TP53/GADD45B/CDK2/THBS1/RRM2B/SHISA5/CCNG1/GADD45G/MDM4/ATR/TNFRSF10B/FAS/SESN2/SERPINE1/CDKN1A/TSC2/IGF1/STEAP3/CASP3
KEGG_CYTOSOLIC_DNA_SENSING_PATHWAY	KEGG_CYTOSOLIC_DNA_SENSING_PATHWAY	47	0.391562603446729	1.52636570727627	0.0285189724286336	0.10790061571965	0.0806849585479122	3448	tags=36%	list=20%	RELA/POLR3D/NFKB1/IL33/NFKBIB/IKBKB/RIPK1/POLR1C/IKBKE/MAVS/TBK1/POLR3C/ADAR/CHUK/CASP1/IL6/POLR3H
KEGG_BLADDER_CANCER	KEGG_BLADDER_CANCER	40	0.397019578141641	1.48560173132073	0.0288914216954255	0.10790061571965	0.0806849585479122	3262	tags=30%	list=19%	TP53/THBS1/MYC/TYMP/E2F3/CXCL8/MAPK3/CDKN1A/KRAS/EGF/RB1/VEGFC
KEGG_GLYCOSAMINOGLYCAN_BIOSYNTHESIS_KERATAN_SULFATE	KEGG_GLYCOSAMINOGLYCAN_BIOSYNTHESIS_KERATAN_SULFATE	15	0.540898885031254	1.56939994337746	0.0321551952678137	0.116456151005157	0.0870825402972124	4275	tags=67%	list=25%	ST3GAL2/B4GALT3/B4GALT1/B3GNT7/ST3GAL3/ST3GAL1/B4GALT4/CHST6/CHST2/CHST1
KEGG_VIBRIO_CHOLERAE_INFECTION	KEGG_VIBRIO_CHOLERAE_INFECTION	53	0.358292721443869	1.4224380003832	0.0324549929030764	0.116456151005157	0.0870825402972124	3751	tags=36%	list=22%	KDELR1/ACTG1/SEC61A1/TJP2/TCIRG1/ADCY3/ATP6V1B2/ARF1/ERO1A/ATP6V0E2/PDIA4/ATP6V0E1/ACTB/SEC61B/ATP6V0A2/ATP6V0C/MUC2/ATP6V0A1/ATP6V1G1
KEGG_PYRIMIDINE_METABOLISM	KEGG_PYRIMIDINE_METABOLISM	94	0.318357849620362	1.39726787526616	0.0350993411753471	0.12352268144401	0.0923666873035449	3448	tags=31%	list=20%	PNP/UPP1/CANT1/CTPS1/RRM2B/TYMP/POLR3D/NME4/TXNRD1/NT5C2/CMPK1/UCK2/POLR1A/POLA1/DHODH/POLR2A/POLR1C/NME1-NME2/UMPS/POLR2D/TXNRD2/POLR3C/POLD4/UCK1/NT5C/NME2/POLR1E/POLR1B/POLR3H
KEGG_CELL_CYCLE	KEGG_CELL_CYCLE	123	0.297277562414187	1.35726793509836	0.0470162748643761	0.162339213210959	0.121392566680614	2235	tags=20%	list=13%	TP53/GADD45B/SMAD3/CDK2/CDC14B/MYC/SMC1A/ANAPC4/MAD2L2/CDC7/YWHAH/ANAPC1/GADD45G/YWHAZ/ATR/FZR1/CCNH/E2F3/SMAD2/ORC5/CDKN1A/PRKDC/E2F4/SKP2/ABL1
