# Supplementary material for: The mechanism of gut microbiota in septic cardiomyopathy based on the bulk transcriptome and Mendelian randomization analysis
Source: Front Immunol. 2026 May 4;17:1799675. doi: 10.3389/fimmu.2026.1799675 (PMC13181340; doi:10.3389/fimmu.2026.1799675)
Supplement: Supplementary file 13 [file SupplementaryFile1.zip]

Archive with 17 entries (14 files):
- Supplementary code/
- Supplementary code/00/
- Supplementary code/00/00_rawdata.r
- Supplementary code/00/01_MR.r
- Supplementary code/00/03_DEGs.r
- Supplementary code/00/04_Enrichment.r
- Supplementary code/00/05_Exp_roc.r
- Supplementary code/00/06_Machine_learning.r
- Supplementary code/00/07_ssGSEA.r
- Supplementary code/00/09_mRNA_location_RCircos.r
- Supplementary code/00/11_GSEA.r
- Supplementary code/01/
- Supplementary code/01/01_tables_bonferroni_MR.r
- Supplementary code/01/04_Enrichment.r
- Supplementary code/01/07_ssGSEA.r
- Supplementary code/01/11_GSEA.r
- Supplementary code/01/14_ROC_validation_GSE237861_Control_vs_Sepsis.r
