# Supplementary material for: The mechanism of gut microbiota in septic cardiomyopathy based on the bulk transcriptome and Mendelian randomization analysis
Source: Front Immunol. 2026 May 4;17:1799675. doi: 10.3389/fimmu.2026.1799675 (PMC13181340; doi:10.3389/fimmu.2026.1799675)
Supplement: Supplementary file 13 [file SupplementaryFile1.zip › Supplementary code/00/00_rawdata.r]

rm(list = ls())

if (! dir.exists("./GSE79962")){
  dir.create("./GSE79962")
}
setwd("./GSE79962")

library(GEOquery)
library(tidyverse)
library(lance)

gset<-getGEO("GSE79962",
             destdir = '.',
             GSEMatrix = T,
             getGPL = F)

expr<-as.data.frame(exprs(gset[[1]]))
max(expr)
expr<- na.omit(expr)
range(expr)


gpl<-read.delim("GPL6244.annot.gz", stringsAsFactors=FALSE, skip = 27) 
colnames(gpl)
probe2symobl<-gpl %>%
  dplyr::select('ID','Gene.symbol')%>%
  filter('Gene.symbol'!='')%>%
  separate('Gene.symbol',c('symbol','drop'),sep = '///')%>%
  dplyr::select(-drop)
probe2symobl=probe2symobl[probe2symobl$symbol!='',]

dat<-expr
dat$ID<-rownames(dat)
dat$ID<-as.character(dat$ID)
probe2symobl$ID<-as.character(probe2symobl$ID)

library(tidyverse)
dat<-dat %>%
  inner_join(probe2symobl,by='ID')%>% 
  dplyr::select(-ID)%>%     
  dplyr::select(symbol,everything())%>%     
  mutate(rowMean=rowMeans(.[grep('GSM',names(.))]))%>%    
  arrange(desc(rowMean))%>%       
  distinct(symbol,.keep_all = T)%>%      
  dplyr::select(-rowMean)%>%    
  tibble::column_to_rownames(colnames(.)[1])  

dat <- dat[rownames(dat) %in% protein$Symbol,]
qx <- as.numeric(quantile(dat, c(0, 0.25, 0.5, 0.75, 0.99, 1.0), na.rm=TRUE))
LogC <- (qx[5] > 100) ||
  ((qx[6] - qx[1] > 50) && (qx[2] > 0)) ||
  ((qx[2] > 0) && (qx[2] < 1) && (qx[4] > 1) && (qx[4] < 2))

if (LogC) {
  dat[dat < 0] <- NaN
  dat <- log2(dat + 1)
  print('log2 transform finished')
} else {
  print("log2 transform not needed")
}
range(dat)


a=gset[[1]]
pd<-pData(a)
table(pd$characteristics_ch1.1)


group<-data.frame(sample=pd$geo_accession,group=pd$characteristics_ch1.1)
colnames(group)<- c("sample","group")

library(dplyr)

group <- group[!grepl("condition: ischemic heart disease", group$group), ]
group <- group[!grepl("condition: nonischemic dilated cardiomyopathy", group$group), ]
table(group$group)
group$group<- ifelse(grepl("nonfailing heart", group$group), "Control", "SCM")
group <- group[order(group$group, decreasing = F), ]
table(group$group)

dat<-dat[,group$sample]
table(duplicated(rownames(dat)))
identical(colnames(dat), group$sample)
range(dat)
write.csv(dat,file = 'GSE79962_exp.csv')
write.csv(group,file = 'GSE79962_group.csv')
save.image("GSE79962.RData")
