# Supplementary material for: The mechanism of gut microbiota in septic cardiomyopathy based on the bulk transcriptome and Mendelian randomization analysis
Source: Front Immunol. 2026 May 4;17:1799675. doi: 10.3389/fimmu.2026.1799675 (PMC13181340; doi:10.3389/fimmu.2026.1799675)
Supplement: Supplementary file 13 [file SupplementaryFile1.zip › Supplementary code/00/01_MR.r]

rm(list = ls())

if (! dir.exists("./01_MR")){
  dir.create("./01_MR")
}
setwd("./01_MR")


library(ClumpMR)
library(gwasglue)
library(plinkbinr)
library(VariantAnnotation)
library(gwasglue)
library(data.table)
library(tidyr)
library(dplyr)
library(TwoSampleMR)
library(ieugwasr)
library(clusterProfiler)
library(MRPRESSO)

all_gut <- subset(all_gut,P.weightedSumZ<1e-08) 
write.csv(all_gut,"exposure_all_gut.csv")
exposure_data <- read_exposure_data(filename = "exposure_all_gut.csv", sep = ",", snp_col = "rsID",
                                    beta_col = "beta", se_col = "SE", phenotype_col = "bac",
                                    effect_allele_col = "eff.allele", other_allele_col = "ref.allele",
                                    chr_col = "chr", pos_col = "bp", clump = FALSE)

names(exposure_data)[3]<-'rsid'
names(exposure_data)[10]<-'pval'
exp_dat <- ld_clump_local(exposure_data,
                          plink_bin = get_plink_exe(),
                          clump_kb =10, 
                          clump_r2 = 0.001,
                          clump_p = 1) 
colnames(exp_dat)[3]<-'SNP'
colnames(exp_dat)[10]<-'pval.exposure'
exp_dat$samplesize.exposure<-18340
exp_dat$id.exposure<- exp_dat$exposure
write.csv(exp_dat,file="expo.all.csv")

outcome <- gwasvcf_to_TwoSampleMR(vcf2,type = "outcome")
outcome_all <- outcome

outcome_all$id.outcome <- "Sepsis||id:ieu-b-4980"  
outcome_all$outcome <- "Sepsis"  
system.time(save(outcome_all, file = "outcome_all.Rdata"))

outcome_dat<- subset(outcome_all,outcome_all$SNP %in% exp_dat$SNP) 
dat <- harmonise_data(exp_dat,outcome_all)
write.csv(dat,file="dat.all.csv")

steiger_sl<-steiger_filtering(dat)
results_all <- generate_odds_ratios(mr_res = mr(dat))  
pelpvalue_all <- mr_pleiotropy_test(dat)

clumping = mutate(dat,R=get_r_from_bsen(dat$beta.exposure, dat$se.exposure, dat$samplesize.exposure))
clumping = mutate(clumping,F=(samplesize.exposure-2)*((R*R)/(1-R*R))) 
clumping <- subset(clumping,F>10)
save.image("MR.dat.RData")


results_all <- results_all[results_all$nsnp > 2,]
write.csv(results_all,'01.results_all.csv')


results<-results_all[results_all$method=='Inverse variance weighted',]
results<-results[results$pval<0.05,]
write.csv(results,'02.results_sig.csv')


pelpvalue_all <- na.omit(pelpvalue_all)
pelpvalue_all$pval <- as.numeric(pelpvalue_all$pval)
pelpvalue_subset <- pelpvalue_all[pelpvalue_all$id.exposure %in% results$id.exposure,  ]
pelpvalue <- pelpvalue_subset[pelpvalue_subset$pval>0.05,]
write.csv(pelpvalue,'02.pleiotropy_sig.csv')

steiger_all <- steiger_sl
steiger_subset <- steiger_all[steiger_all$id.exposure %in% results$id.exposure,  ]
steiger_sig <- steiger_subset[steiger_subset$steiger_pval<0.05,]
length(unique(steiger_sig$exposure))#27
write.csv(steiger_sig,'05.steiger_sig.csv')


flora <- intersect(results$exposure,pelpvalue$exposure)
write.csv(flora,'03.hub_gut.csv')    


final_clumping <- clumping[clumping$exposure %in% results$exposure, ]
length(unique(final_clumping$exposure))#27
length(unique(results$exposure))#27
write.csv(final_clumping,'04.results_sig_SNP(F).csv')   
save.image("MR_dat_all.RData")


rm(list = ls())
if (! dir.exists("./01_MR")){
  dir.create("./01_MR")
}
setwd("./01_MR")

library(ClumpMR)
library(gwasglue)
library(plinkbinr)
library(VariantAnnotation)
library(gwasglue)
library(data.table)
library(tidyr)
library(dplyr)
library(TwoSampleMR)
library(ieugwasr)
library(clusterProfiler)
library(MRPRESSO)


dat_all<-read.csv('dat.all.csv',row.names = 1)
load('outcome_all.Rdata')

results_all<-data.frame()
hetpvalue_all <- data.frame()
steiger_all<- data.frame()
ple_all<- data.frame()
mr_presso_all<- data.frame()
dat_list <- list()

for (i in 1:length(flora$id.exposure))  {
  setwd(wdpath)
  dir.create(paste(flora$id.exposure[i],sep='_'))
  setwd(paste(flora$id.exposure[i],sep='_'))
  
  exp_dat <- subset(dat_all,exposure==flora$id.exposure[i])
  write.csv(exp_dat,'01.exposure_dat_input.csv',quote=F,row.names=T)
  
  outcome_dat<- outcome_all[which(outcome_all$SNP %in% exp_dat$SNP),]
  write.csv(outcome_dat,'02.outcome_dat_input.csv',quote=F,row.names=T)
  dat<-exp_dat
  write.csv(dat,file = '03.harmonized_dat_input.csv',row.names=F)
  steiger_sl<-steiger_filtering(dat)
  steiger_sl
  write.csv(steiger_sl,file = '04.steiger_dat.csv',row.names=F)
  steiger_res <- directionality_test(dat)
  steiger_all<- rbind(steiger_all,steiger_res)
  write.csv(steiger_res, file = '05.steiger_res.csv',row.names=F)
  dat_list[[i]] <- dat
  
  het <- mr_heterogeneity(dat)
 
  if(het$Q_pval[2] < 0.05){
    result <- generate_odds_ratios(mr_res = mr(dat,method_list = 'mr_ivw_mre'))
   
    het <- mr_heterogeneity(dat,method_list = 'mr_ivw_mre')
    hetpvalue_all <- rbind(hetpvalue_all,het)
  }else{
    result <- generate_odds_ratios(mr_res = mr(dat,method_list = 'mr_ivw'))
    hetpvalue_all <- rbind(hetpvalue_all,het)
  }
  results_all<-rbind(results_all,result)
  write.csv(het, file = '06.heterogeneity.csv', row.names = FALSE)
  write.csv(result, file = '07.result_method.csv', row.names = FALSE)
  
  clumping = mutate(dat,R=get_r_from_bsen(dat$beta.exposure, dat$se.exposure, dat$samplesize.exposure))
  clumping = mutate(clumping,F=(samplesize.exposure-2)*((R*R)/(1-R*R)))
  clumping
  write.csv(clumping,file = '08.R&Fstat.csv',row.names = F,quote = F)
  

  ple <- mr_pleiotropy_test(dat)

  ple
  ple_all<-rbind(ple_all,ple)
  write.csv(ple,file = '09.pleiotropy.csv',row.names=F)
  
  library(MRPRESSO)  
  mr_presso<-mr_presso(BetaOutcome = "beta.outcome", BetaExposure = "beta.exposure", SdOutcome = "se.outcome", SdExposure = "se.exposure",
                       OUTLIERtest = TRUE, DISTORTIONtest = TRUE, data = dat, NbDistribution = 5000,  SignifThreshold = 0.05)
  mr_presso_all<-rbind(mr_presso_all,mr_presso$`MR-PRESSO results`$`Global Test`)
  write.csv(mr_presso$`MR-PRESSO results`$`Global Test`,file = '10.mr_presso.csv',row.names=F)
 
  setwd("..")
}

result_sig <- results_all[results_all$pval < 0.05, ]
result_sig <- result_sig[!duplicated(result_sig$id.exposure),  ]

steiger_sig <- steiger_all[steiger_all$steiger_pval < 0.05, ]
steiger_sig <- steiger_sig[!duplicated(steiger_sig$id.exposure),  ]

ple_sig <- ple_all[ple_all$pval > 0.05, ]
ple_sig <- ple_sig[!duplicated(ple_sig$id.exposure),  ]


results_all<- results_all[!duplicated(results_all$id.exposure),  ]
results <- results_all

gene <- results$id.exposure

res <- results[results$exposure %in% gene,]

or <- paste(round(res$or,5),
            "(",round(res$or_lci95,5),
            "-",round(res$or_uci95,5),")",sep = "")
tabletext <- cbind(c(NA,'Exposure',res$exposure),
                   c(NA,"P value",ifelse(res$pval<0.001,
                                         "< 0.001",
                                         round(res$pval,5))),
                   c(NA,"Odd Ratio(95% CI)",or))

library(forestplot)

forestplot(labeltext=tabletext,
           graph.pos=4,  
           col=fpColors(box="red", lines="royalblue", zero = "gray50"),
           mean=c(NA,NA,res$or),
           lower=c(NA,NA,res$or_lci95), 
           upper=c(NA,NA,res$or_uci95), 
           boxsize=0.1,lwd.ci=3,   
           ci.vertices.height = 0.08,ci.vertices=TRUE, 
           zero=1,lwd.zero=0.5,    
           colgap=unit(5,"mm"),    
           xticks = c(0.6,0.8,1,1.2), 
           lwd.xaxis=2,           
           lineheight = unit(1.2,"cm"), 
           graphwidth = unit(.5,"npc"), 
           cex=0.9, fn.ci_norm = fpDrawCircleCI, 
           hrzl_lines = list("3" = gpar(col = "black", lty = 1, lwd = 2)),
           txt_gp=fpTxtGp(label=gpar(cex=1),
                          ticks=gpar(cex=0.7, fontface = "bold"),
                          xlab=gpar(cex = 1, fontface = "bold"),
                          title=gpar(cex = 1.4, fontface = "bold")),
           xlab="Odd Ratio",
           grid = T) 
dev.off()

forestplot(labeltext=tabletext,
           graph.pos=4,  
           is.summary = c(TRUE, TRUE,rep(FALSE, 57)),
           col=fpColors(box="red", lines="royalblue", zero = "gray50"),
           mean=c(NA,NA,res$or),
           lower=c(NA,NA,res$or_lci95), 
           upper=c(NA,NA,res$or_uci95), 
           boxsize=0.1,lwd.ci=3,   
           ci.vertices.height = 0.08,ci.vertices=TRUE,
           zero=1,lwd.zero=0.5,    
           colgap=unit(5,"mm"),    
           xticks = c(0.6,0.8,1,1.2), 
           lwd.xaxis=2,           
           lineheight = unit(1.2,"cm"), 
           graphwidth = unit(.5,"npc"), 
           cex=0.9, fn.ci_norm = fpDrawCircleCI, #误差条显示方式
           hrzl_lines = list("3" = gpar(col = "black", lty = 1, lwd = 2)),
           txt_gp=fpTxtGp(label=gpar(cex=1),
                          ticks=gpar(cex=0.7, fontface = "bold"),
                          xlab=gpar(cex = 1, fontface = "bold"),
                          title=gpar(cex = 1.4, fontface = "bold")),
           xlab="Odd Ratio",
           grid = T) 
dev.off()


library(ggplot2)

for(i in 1:length(dat_list)){
  if(length(dat_list[[i]]$id.exposure) !=0){
    names(dat_list)[i] <- dat_list[[i]]$id.exposure[1]
  }
}

results <- results_all
dat_list_plot <- dat_list[results$id.exposure] 
match(names(dat_list_plot), results$id.exposure)
disease_name <- 'Sepsis'

setwd(path1)
if (! dir.exists("./01_scatter")){
  dir.create("./01_scatter")
}

library(ggsci)  
setwd("./01_scatter")
for (i in 1:nrow(results)){
  dat <- dat_list_plot[[i]]
  print(table(results$id.exposure[i]==dat$id.exposure))
  genename <- results$id.exposure[i]
  if(results$method[i] == "Inverse variance weighted"){
    method_list1 = c("mr_egger_regression",
                     "mr_ivw_fe",
                     "mr_simple_mode",
                     "mr_weighted_median",
                     "mr_weighted_mode")
    mr_res = mr(dat,method_list = method_list1)
  }else{
    method_list1 = c("mr_egger_regression",
                     "mr_ivw_mre",
                     "mr_simple_mode",
                     "mr_weighted_median",
                     "mr_weighted_mode")
    mr_res = mr(dat,method_list = method_list1)
  }
  pa <- mr_scatter_plot(dat,mr_results = mr_res)[[1]]
  p1 <- pa+
    scale_color_npg(palette = c("nrc"), alpha = 1)+
    theme_classic(base_size = 18)+
    ggtitle(paste0('MR of ',genename,' on ',disease_name))+
    theme(panel.border = element_rect(size = 1,fill = 'transparent'),
          axis.ticks = element_line(size = 1),
          legend.position = 'top',
          axis.title.x =element_text(size=15,family = "Times", face = "bold",color='black'),
          axis.text.x =element_text(size=12,family = "Times", face = "bold",color='black'),
          axis.title.y =element_text(size=15,family = "Times", face = "bold",color='black'),
          axis.text.y = element_text(size=12,family = "Times", face = "bold",color='black'),
          legend.title = element_text(size=12,family = "Times", face = "bold",color='black'),
          legend.text =  element_text(size=10,family = "Times", face = "bold",color='black'),
          legend.direction = 'horizontal',
          plot.title=element_text(size=18,family = "Times", face = "bold",hjust=0.5),)+
    update_geom_defaults("line", list(size = 5))
  
  if (i < 10) {
    ggsave(paste0("0",i,".",genename,".scatter.pdf"), p1, width = 8,h = 8)
    ggsave(paste0("0",i,".",genename,".scatter.png"), p1, width = 8,h = 8)
  }else{
    ggsave(paste0(i,".",genename,".scatter.pdf"), p1, width = 8,h = 8)
    ggsave(paste0(i,".",genename,".scatter.png"), p1, width = 8,h = 8)
  }
}


library(ggsci)  
setwd(path1)
if (! dir.exists("./02_forest")){
  dir.create("./02_forest")
}
setwd("./02_forest")


for (i in 1:nrow(results)){
  dat <- dat_list_plot[[i]]
  genename <- results$id.exposure[i]
  if(results$method[i] == "Inverse variance weighted"){
    res_single <- mr_singlesnp(dat,all_method = c("mr_ivw_fe"))
  }else{
    res_single <- mr_singlesnp(dat,all_method = c("mr_ivw_mre"))
  }
  res_single$SNP[startsWith(res_single$SNP,'All')] <- 'All'
  write.csv(res_single$SNP[-length(res_single$SNP)],paste0("0",i,".",genename,"rsID.csv"))
  pa <- mr_forest_plot(res_single)[[1]]
  p2 <- pa+
    scale_color_npg(palette = c("nrc"), alpha = 1)+
    theme_classic(base_size = 18)+
    ggtitle(paste0('MR of ',genename,' on ',disease_name))+
    ylab('')+
    theme(panel.border = element_rect(size = 1,fill = 'transparent'),
          axis.ticks = element_line(size = 1),
          legend.position = 'none',
          axis.title.x =element_text(size=15,family = "Times", face = "bold",color='black'),
          axis.text.x =element_text(size=12,family = "Times", face = "bold",color='black'),
          axis.title.y =element_text(size=15,family = "Times", face = "bold",color='black'),
          axis.text.y = element_text(size=12,family = "Times", face = "bold",color='black'),
          legend.title = element_text(size=12,family = "Times", face = "bold",color='black'),
          legend.text =  element_text(size=10,family = "Times", face = "bold",color='black'),
          legend.direction = 'horizontal',
          plot.title=element_text(size=18,family = "Times", face = "bold",hjust=0.5),)+
    update_geom_defaults("line", list(size = 5))
  if (i < 10) {
    ggsave(paste0("0",i,".",genename,".forest.pdf"), p2, width = 12,h = nrow(dat)*0.15+4)
    ggsave(paste0("0",i,".",genename,".forest.png"), p2, width = 12,h = nrow(dat)*0.15+4)
  }else{
    ggsave(paste0(i,".",genename,".forest.pdf"), p2, width = 12,h = nrow(dat)*0.15+4)
    ggsave(paste0(i,".",genename,".forest.png"), p2, width = 12,h = nrow(dat)*0.15+4)
  }
}

setwd(path1)
if (! dir.exists("./03_funnel")){
  dir.create("./03_funnel")
}
setwd("./03_funnel")

for (i in 1:nrow(results)){
  dat <- dat_list_plot[[i]]
  genename <- results$id.exposure[i]
  if(results$method[i] == "Inverse variance weighted"){
    res_single <- mr_singlesnp(dat,all_method = c("mr_ivw_fe"))
  }else{
    res_single <- mr_singlesnp(dat,all_method = c("mr_ivw_mre"))
  }
  pa <- mr_funnel_plot(singlesnp_results = res_single )[[1]]
  p3 <- pa+
    scale_color_npg(palette = c("nrc"), alpha = 1)+
    theme_classic(base_size = 18)+
    ggtitle(paste0('MR of ',genename,' on ',disease_name))+
    theme(panel.border = element_rect(size = 1,fill = 'transparent'),
          axis.ticks = element_line(size = 1),
          legend.position = 'top',
          axis.title.x =element_text(size=15,family = "Times", face = "bold",color='black'),
          axis.text.x =element_text(size=12,family = "Times", face = "bold",color='black'),
          axis.title.y =element_text(size=15,family = "Times", face = "bold",color='black'),
          axis.text.y = element_text(size=12,family = "Times", face = "bold",color='black'),
          legend.title = element_text(size=12,family = "Times", face = "bold",color='black'),
          legend.text =  element_text(size=10,family = "Times", face = "bold",color='black'),
          legend.direction = 'horizontal',
          plot.title=element_text(size=18,family = "Times", face = "bold",hjust=0.5),)+
    update_geom_defaults("line", list(size = 5))
  
  if (i < 10) {
    ggsave(paste0("0",i,".",genename,".funnel.pdf"), p3, width = 8,h = 8)
    ggsave(paste0("0",i,".",genename,".funnel.png"), p3, width = 8,h = 8)
  }else{
    ggsave(paste0(i,".",genename,".funnel.pdf"), p3, width = 8,h = 8)
    ggsave(paste0(i,".",genename,".funnel.png"), p3, width = 8,h = 8)
  }
}


setwd(path1)
if (! dir.exists("./04_leaveoneout")){
  dir.create("./04_leaveoneout")
}
setwd("./04_leaveoneout")
for (i in 1:nrow(results)){
  dat <- dat_list_plot[[i]]
  genename <- results$id.exposure[i]
  if(results$method[i] == "Inverse variance weighted"){
    single <- mr_leaveoneout(dat,method = mr_ivw_fe)
  }else{
    single <- mr_leaveoneout(dat,method = mr_ivw_mre)
  }
  pa <- mr_leaveoneout_plot(single)[[1]]
  par(oma=c(2,2,2,1),mar=c(2,2,2,10)) 
  p4 <- pa+
    scale_color_npg(palette = c("nrc"), alpha = 1)+
    theme_classic(base_size = 18)+
    ggtitle(paste0('MR of ',genename,' on ',disease_name))+
    ylab('')+
    theme(panel.border = element_rect(size = 1,fill = 'transparent'),
          axis.ticks = element_line(size = 1),
          legend.position = 'none',
          axis.title.x =element_text(size=14,family = "Times", face = "bold",color='black'),
          axis.text.x =element_text(size=12,family = "Times", face = "bold",color='black'),
          axis.title.y =element_text(size=14,family = "Times", face = "bold",color='black'),
          axis.text.y = element_text(size=12,family = "Times", face = "bold",color='black'),
          legend.title = element_text(size=12,family = "Times", face = "bold",color='black',hjust=0.5),
          legend.text =  element_text(size=10,family = "Times", face = "bold",color='black'),
          legend.direction = 'horizontal',
          plot.title=element_text(size=16,family = "Times", face = "bold",hjust=0.5),)+
    update_geom_defaults("line", list(size = 5))
  
  if (nrow(dat) < 20) {
    ggsave(paste0("0",i,".",genename,".leaveoneout.pdf"), p4, width = 13,h = nrow(dat)*0.4+5)
    ggsave(paste0("0",i,".",genename,".leaveoneout.png"), p4, width = 13,h = nrow(dat)*0.4+5)
  }else{
    ggsave(paste0(i,".",genename,".leaveoneout.pdf"), p4, width = 13,h = nrow(dat)*0.15+3.5)
    ggsave(paste0(i,".",genename,".leaveoneout.png"), p4, width = 13,h = nrow(dat)*0.15+3.5)
  }
}

library(dplyr)
genus_sig <- ple_sig %>% 
  filter(grepl("^genus\\.", id.exposure)) 
