# Supplementary material for: The mechanism of gut microbiota in septic cardiomyopathy based on the bulk transcriptome and Mendelian randomization analysis
Source: Front Immunol. 2026 May 4;17:1799675. doi: 10.3389/fimmu.2026.1799675 (PMC13181340; doi:10.3389/fimmu.2026.1799675)
Supplement: Supplementary file 13 [file SupplementaryFile1.zip › Supplementary code/00/03_DEGs.r]

rm(list = ls())
if (! dir.exists("./03_DEGs/")){
  dir.create("./03_DEGs/")
}
setwd("./03_DEGs/")

library(magrittr)
library(stringr)
library(lance)
library(limma)

range(df)

df = df[,df.group$sample]
table(!duplicated(rownames(df)))
table(df.group$group)

df.group$group = factor(df.group$group, levels = c("Control","SCM"))
table(df.group$group)
design.mat = cbind(Control = ifelse(df.group$group == "Control", 1, 0),
                   SCM = ifelse(df.group$group == "Control", 0, 1))
contrast.mat = makeContrasts(contrasts="SCM-Control", levels=design.mat)
fit = lmFit(df, design.mat)
fit = contrasts.fit(fit, contrast.mat)
fit = eBayes(fit)
fit = topTable(fit, coef = 1, number = Inf, adjust.method = "fdr")
DEG=na.omit(fit)
logFC_cutoff <-1
DEG$change = as.factor(
  ifelse(DEG$adj.P.Val <0.05 & abs(DEG$logFC) > logFC_cutoff,
         ifelse(DEG$logFC > logFC_cutoff ,'UP','DOWN'),'NOT')
)
sig_diff <- subset(DEG,
                   DEG$adj.P.Val < 0.05 & abs(DEG$logFC) > logFC_cutoff)

dim(DEG)
dim(sig_diff)
summary(sig_diff$change)

table(sig_diff$change)

library(ggplot2)
library(ggthemes)
library(RColorBrewer)
library(Ipaper)
library(scales)
library(ggrepel)
library(ggplot2)
library(ggrepel)
library(scales)


up_count <- sum(DEG$logFC > 1 & DEG$adj.P.Val < 0.05, na.rm  = TRUE)
down_count <- sum(DEG$logFC < -1 & DEG$adj.P.Val < 0.05, na.rm  = TRUE)


dat_rep <- DEG[
  c(head(rownames(subset(DEG, logFC > 1 & adj.P.Val < 0.05)), 10),
    head(rownames(subset(DEG, logFC < -1 & adj.P.Val < 0.05)), 10)),]

volcano_plot <- ggplot(data = DEG,aes(x = logFC,y = -log10(adj.P.Val),
                                      color = change,alpha = abs(logFC))) +
  geom_point(size = 3.2,shape = 16,  
             na.rm  = TRUE ) +

  scale_y_continuous(name = "-log10(Adjusted p-value)",
                     breaks = scales::pretty_breaks(n = 8),
                     expand = expansion(mult = c(0.02, 0.1))) +

  annotate("text", x = max(DEG$logFC)*0.5, y = max(-log10(DEG$adj.P.Val))*1.2,
           label = paste0("Upregulated\nn = ", up_count),
           color = "#B72230", size = 5, fontface = "bold") +
  annotate("text", x = min(DEG$logFC)*0.75, y = max(-log10(DEG$adj.P.Val))*1.2,
           label = paste0("Downregulated\nn = ", down_count),
           color = "#2C5F8C", size = 5, fontface = "bold") +
  scale_color_manual(
    name = "Expression",
    values = c("DOWN" = "#2C5F8C", "NOT" = "#B3B3B3", "UP" = "#B72230"),
    labels = c("Downregulated", "Not significant", "Upregulated")
  ) +
  scale_alpha_continuous(range = c(0.4, 0.9), guide = "none") +
  geom_vline(xintercept = c(-1, 1), linetype = "longdash", color = "#666666", linewidth = 0.8) +
  geom_hline(yintercept = -log10(0.05), linetype = "longdash", color = "#666666", linewidth = 0.8) +
  geom_label_repel(
    data = dat_rep,
    aes(label = rownames(dat_rep)),
    size = 4.2,
    fontface = "italic",
    box.padding  = 0.8,
    label.padding  = 0.3,
    segment.color  = "#4D4D4D",
    segment.size  = 0.4,
    max.time  = 1,
    direction = "both",
    force = 20,
    nudge_x = ifelse(dat_rep$logFC > 0, 0.8, -0.8),
    show.legend  = FALSE 
  ) +
  theme_minimal(base_size = 14, base_family = "Times") +
  theme(
    legend.position  = "top",
    panel.grid.major  = element_line(linewidth = 0.2, color = "grey95"),
    axis.line  = element_line(color = "black", linewidth = 0.5)
  )
volcano_plot
ggsave("03_volcano.png",  volcano_plot, width = 12, height = 9, dpi = 600)
ggsave("03_volcano.pdf",  volcano_plot, width = 12, height = 9, device = cairo_pdf)


library(ComplexHeatmap)
library(pheatmap)
library(ggplot2)
library(RColorBrewer)
library(gplots)
library(ComplexHeatmap)
library(data.table)


rt<-df
heat<-rt[rownames(rt)%in%rownames(dat_rep),]

x<-heat
mat <- t(scale(t(x)))
df1 <- as.data.frame(mat)
mat[mat < (-2)] <- (-2)
mat[mat > 2] <- 2


library(ComplexHeatmap)
pdf('04_Heatmap.pdf',w=6,h=6,family='Times')
densityHeatmap(mat ,title = "Distribution as heatmap", ylab = " ",height = unit(6, "cm")) %v%
  HeatmapAnnotation(Group = df.group$group, col = list(Group = c("SCM" = "#B72230", "Control" = "#104680"))) %v%
  Heatmap(mat, 
          row_names_gp = gpar(fontsize = 9),
          show_column_names = F,
          name = "expression", 
          cluster_rows = T,
          height = unit(6, "cm"),
          col = colorRampPalette(c("#87CEFA", "white","#FA8072"))(100))
dev.off()

png('04_Heatmap.png',w=6,h=8,units='in',res=600,family='Times')
densityHeatmap(mat ,title = "Distribution as heatmap", ylab = " ",height = unit(3, "cm")) %v%
  HeatmapAnnotation(Group = df.group$group, col = list(Group = c("SCM" = "#B72230", "Control" = "#104680"))) %v%
  Heatmap(mat, 
          row_names_gp = gpar(fontsize = 9),
          show_column_names = F,
          name = "expression", 
          cluster_rows = T,
          height = unit(6, "cm"),
          col = colorRampPalette(c("#87CEFA", "white","#FA8072"))(100))
dev.off()


library(magrittr)
library(stringr)
library(lance)
library(limma)
library(openxlsx)

KM<- read_xlsx("../00_rawdata/sheet2.xlsx")
head(KM)
KM <- KM[grepl("Bifidobacterium", KM$Gut.Microbiota), ] 
KM <- KM[KM$Gut.Microbiota=="Bifidobacterium", ] 

KM_Gene<- as.data.frame(unique(KM$Gene))
KM_Gene<- KM_Gene$`unique(KM$Gene)`

DEG<- read.csv("../03_DEGs/02_DEGs_logFC1.csv")
DEG<- DEG$X

venn_list1 <- list(DEG,KM_Gene)
names(venn_list1) <- c("DEG","KM_Gene")

key_mrna <- Reduce(intersect, venn_list1)

write.csv(key_mrna,"05.Venn_gene.csv")

library(ggvenn)
venn_plot<- ggvenn(data = venn_list1,         
                   columns = NULL,          
                   show_elements = F,       
                   label_sep = "\n",        
                   show_percentage = T, digits = 2,     
                   fill_color = c("#FFDD8E","#AC99D2"), 
                   fill_alpha = 0.5,        
                   stroke_alpha = 0.9,      
                   stroke_size = 0.5,       
                   stroke_linetype = "twodash",
                   set_name_color = "black",
                   set_name_size = 6,       
                   text_color = "black",     
                   text_size = 4           
)
venn_plot
ggsave('05.venn_plot.png', venn_plot,width = 8, height = 8,dpi = 600)
ggsave('05.venn_plot.pdf', venn_plot,width = 8, height = 8,dpi = 600)
