# Supplementary material for: The mechanism of gut microbiota in septic cardiomyopathy based on the bulk transcriptome and Mendelian randomization analysis
Source: Front Immunol. 2026 May 4;17:1799675. doi: 10.3389/fimmu.2026.1799675 (PMC13181340; doi:10.3389/fimmu.2026.1799675)
Supplement: Supplementary file 13 [file SupplementaryFile1.zip › Supplementary code/00/04_Enrichment.r]

if (! dir.exists("./04_Enrichment/")){
  dir.create("./04_Enrichment/")
}
setwd("./04_Enrichment/")

library(clusterProfiler)
library(stringr)
library(ComplexHeatmap)
library(org.Hs.eg.db)
options(stringsAsFactors = F)
library(ggplot2)
library(dplyr)


go.circ = 1
kegg.circ = 1
kegg.buble = 1
kegg.chord = 1

DEGs_all<- read.csv("../03_DEGs/02_DEGs_logFC1.csv",row.names = 1)

enrich_ID <- read.csv('../03_DEGs/05.Venn_gene.csv')
gene<- enrich_ID$x
DEGs_all<- DEGs_all[rownames(DEGs_all) %in% gene, ]
select_DERNA <- DEGs_all
select_DERNA$gene<- rownames(select_DERNA)
if(str_detect(colnames(select_DERNA)[1],'logFC')){
  colnames(select_DERNA)[1] <- 'log2FoldChange'
}
gene_symbol <- clusterProfiler::bitr(
  geneID = enrich_ID$x,
  fromType = "SYMBOL",
  toType = "ENTREZID",
  OrgDb = "org.Hs.eg.db")
library(clusterProfiler)

enrich_go <- enrichGO(gene = gene_symbol[,2],
                      OrgDb = org.Hs.eg.db,
                      keyType = "ENTREZID",
                      ont = "ALL",
                      pAdjustMethod = "fdr",
                      pvalueCutoff = 1,
                      qvalueCutoff = 1,
                      readable = TRUE)

enrich_go <- mutate(enrich_go, richFactor = Count / as.numeric(sub("/\\d+", "", BgRatio)))
GO_ALL <- enrich_go@result
if(median(GO_ALL$richFactor) < 0.1){GO_ALL$richFactor<- GO_ALL$richFactor*10}

GO_ALL <- GO_ALL[GO_ALL$pvalue < 0.05,]
BP <- GO_ALL[GO_ALL$ONTOLOGY=='BP', ]
BP <- BP[order(BP$Count,decreasing = T),]
CC <- GO_ALL[GO_ALL$ONTOLOGY=='CC', ]
CC <- CC[order(CC$Count,decreasing = T),]
MF <- GO_ALL[GO_ALL$ONTOLOGY=='MF', ]
MF <- MF[order(MF$Count,decreasing = T),]
paste0("得到",dim(GO_ALL)[[1]],"个结果，其中",dim(BP)[[1]],"个生物学过程，",dim(CC)[[1]],"个细胞组分，",dim(MF)[[1]],"个分子功能")
library(writexl)
write_xlsx(GO_ALL, path = "01.go_ALL.xlsx")
write_xlsx(as.data.frame(BP), '01.GO_BP.xlsx')
write_xlsx(as.data.frame(CC), '01.GO_CC.xlsx')
write_xlsx(as.data.frame(MF), '01.GO_MF.xlsx')

display_number = c(5, 5, 5)
ego_result_BP <- as.data.frame(BP)[1:display_number[1], ]
ego_result_CC <- as.data.frame(CC)[1:display_number[2], ]
ego_result_MF <- as.data.frame(MF)[1:display_number[3], ]
paste0(ego_result_BP$Description,collapse = "（）；")
paste0(ego_result_CC$Description,collapse = "（）；")
paste0(ego_result_MF$Description,collapse = "（）；")
col1 <- c("#FFEBCD","#FFE4B5", "#FAEBD7", "#FFDAB9","#FFDEAD")
col2 <- c("#CDB5CD","#FFE1FF","#EED2EE","#FFBBFF","#EEAEEE")
col3 <- c("#4F94CD","#5CACEE","#87CEEB","#87CEFA","#A4D3EE","#B0E2FF")
Col1 <- sample(col1,1)
Col2 <- sample(col2,1)
Col3 <- sample(col3,1)


if(T){
  go_enrich_df <- data.frame(
    ID=c(ego_result_BP$ID, ego_result_CC$ID, ego_result_MF$ID),
    Description=c(ego_result_BP$Description,ego_result_CC$Description,ego_result_MF$Description),
    GeneNumber=c(ego_result_BP$Count, ego_result_CC$Count, ego_result_MF$Count),
    type=factor(c(rep("BP:biological process", display_number[1]), 
                  rep("CC:cellular component", display_number[2]),
                  rep("MF:molecular function", display_number[3])), 
                levels=c("BP:biological process", "CC:cellular component","MF:molecular function" )))
  go_enrich_df$type_order=factor(rev(as.integer(rownames(go_enrich_df))),labels=rev(go_enrich_df$Description))
  COLS <- c(Col1, Col2,Col3)
  
  p <- ggplot(data=go_enrich_df, aes(x=type_order,y=GeneNumber, fill=type)) +
    geom_bar(stat="identity", width=0.8) +
    scale_fill_manual(values = COLS) + 
    coord_flip() + 
    xlab("GO term") + 
    ylab("Gene Number") + 
    labs(title = "GO Terms")+
    theme_bw()+theme(
      legend.background = element_rect(fill = "white", color = "black", size = 0.2),
      legend.text = element_text(face="bold",color="black",family = "Times",size=12),
      plot.title = element_text(hjust = 0.5, face = "bold",color = "black",family = "Times",size = 18),
      axis.text.x = element_text(face = "bold",color = "black",size = 14),
      axis.text.y = element_text(face = "bold",color = "black",size = 14),
      axis.title.x = element_text(face = "bold",color = "black",family = "Times",size = 18),
      axis.title.y = element_text(face = "bold",color = "black",family = "Times",size = 18),
      plot.subtitle = element_text(hjust = 0.5,family = "Times", size = 14, face = "italic", colour = "black")
    )+scale_x_discrete(labels=function(x) str_wrap(x, width=40))
  ggsave(filename = "01.go_barplot.pdf", height = 8, width = 12, p)
  ggsave(filename = "01.go_barplot.png", height = 8, width = 12, p)
} 

if(go.circ == 1){
  go_tem <- rbind(ego_result_BP,ego_result_CC,ego_result_MF)
  go <-  data.frame(Category = go_tem[,'ONTOLOGY'],ID = go_tem[,'ID'],Term = go_tem[,'Description'], 
                    Genes = gsub("/", ", ", go_tem[,'geneID']), adj_pval = go_tem[,'pvalue'])
  genelist <- data.frame(ID = select_DERNA$gene, logFC = select_DERNA$log2FoldChange)
  row.names(genelist)=genelist[,1]
  library(GOplot)
  circ <- circle_dat(go, genelist)
  go_tem$pvalue <- -log10(go_tem$pvalue)
  go_enrich_df <- data.frame(
    category=go_tem$ONTOLOGY, 
    gene_num.min = 0,
    gene_num.max = max(go_tem$Count),
    gene_num.rich=go_tem$Count,
    "-log10.p" = go_tem$pvalue,
    up.regulated = 0,
    down.regulated = 0,
    rich.factor = go_tem$richFactor,
    Description=go_tem$ID)
  circ$sig <- ifelse(circ$logFC > 0,"up","down")
  tem1 <- go_enrich_df$Description
  i =1
  for(i in 1:15){
    x = tem1[i]
    circ1 <- circ[grep(x,circ$ID),]
    num1 <- nrow(circ1)
    tem2 <- as.data.frame(table(circ1$sig))
    if(nrow(tem2) == 2){
      go_enrich_df[match(x,go_enrich_df$Description),7] = table(circ1$sig)[[1]]
      go_enrich_df[match(x,go_enrich_df$Description),6] = table(circ1$sig)[[2]]
    }else if(tem2[1,1] == "up"){
      go_enrich_df[match(x,go_enrich_df$Description),6] = table(circ1$sig)[[1]]
    }else{go_enrich_df[match(x,go_enrich_df$Description),7] = table(circ1$sig)[[1]]}
  }
  
  go_enrich_df$Description <- factor(go_enrich_df$Description, levels = go_enrich_df$Description)
  rownames(go_enrich_df) <- go_enrich_df$Description
  pdf(file = paste0("01.GOcirclize_plot.pdf"),width = 12,height = 6,family='Times')
  a <- dev.cur()   
  png(file = paste0("01.GOcirclize_plot.png"),width= 12, height= 6, units="in", res=300,family='Times')
  dev.control("enable")
  par(mar = c(2,2,2,2),cex=1,family="Times")
  circle_size = unit(1, 'snpc')

  library(circlize)

  circos.par(gap.degree = 2, start.degree = 90)

  plot_data <- go_enrich_df[c('Description', 'gene_num.min', 'gene_num.max')]  
  ko_color <- c(rep(Col1, 5), rep(Col2, 5), rep(Col3, 5))  
  circos.genomicInitialize(plot_data, plotType = NULL, major.by = 1)  
  circos.track(
    ylim = c(0, 1), track.height = 0.05, bg.border = NA, bg.col = ko_color,  
    panel.fun = function(x, y) {
      ylim = get.cell.meta.data('ycenter')  
      xlim = get.cell.meta.data('xcenter')
      sector.name = get.cell.meta.data('sector.index') 
      circos.axis(h = 'top', labels.cex = 0.6, major.tick.percentage = 0.4, labels.niceFacing = FALSE)
      circos.text(xlim, ylim, sector.name, cex = 0.8, niceFacing = FALSE) 
    } )
  colnames(go_enrich_df)[5] <- c("-log10(pvalue)")
 
  plot_data <- go_enrich_df[c('Description', 'gene_num.min', 'gene_num.rich', '-log10(pvalue)')]
  label_data <- go_enrich_df['gene_num.rich'] 
  p_max <- round(max(go_enrich_df$`-log10(pvalue)`)) + 1 
  colorsChoice <- colorRampPalette(c('white','#4393C3'))
  color_assign <- colorRamp2(breaks = 0:p_max, col = colorsChoice(p_max + 1))
  circos.genomicTrackPlotRegion(
    plot_data, track.height = 0.08, bg.border = NA, stack = TRUE, 
    panel.fun = function(region, value, ...) {
      circos.genomicRect(region, value, col = color_assign(value[[1]]), border = NA, ...)  
      ylim = get.cell.meta.data('ycenter')  
      xlim = label_data[get.cell.meta.data('sector.index'),1] / 2
      sector.name = label_data[get.cell.meta.data('sector.index'),1]
      circos.text(xlim, ylim, sector.name, cex = 0.8, niceFacing = FALSE)  
    } )
  
  go_enrich_df$all.regulated <- go_enrich_df$up.regulated + go_enrich_df$down.regulated
  go_enrich_df$up.proportion <- go_enrich_df$up.regulated / go_enrich_df$all.regulated
  go_enrich_df$down.proportion <- go_enrich_df$down.regulated / go_enrich_df$all.regulated
  go_enrich_df$up <- go_enrich_df$up.proportion * go_enrich_df$gene_num.max
  plot_data_up <- go_enrich_df[c('Description', 'gene_num.min', 'up')]
  names(plot_data_up) <- c('Description', 'start', 'end')
  plot_data_up$type <- 1  
  go_enrich_df$down <- go_enrich_df$down.proportion * go_enrich_df$gene_num.max + go_enrich_df$up
  plot_data_down <- go_enrich_df[c('Description', 'up', 'down')]
  names(plot_data_down) <- c('Description', 'start', 'end')
  plot_data_down$type <- 2  
  
  plot_data <- rbind(plot_data_up, plot_data_down)
  label_data <- go_enrich_df[c('up', 'down', 'up.regulated', 'down.regulated')]
  color_assign <- colorRamp2(breaks = c(1, 2), col = c('#FDDBC7', '#9ACD32'))
  circos.genomicTrackPlotRegion(
    plot_data, track.height = 0.08, bg.border = NA, stack = TRUE,  
    panel.fun = function(region, value, ...) {
      circos.genomicRect(region, value, col = color_assign(value[[1]]), border = NA, ...) 
      ylim = get.cell.meta.data('cell.bottom.radius') - 0.5  
      xlim = label_data[get.cell.meta.data('sector.index'),1] / 2
      sector.name = label_data[get.cell.meta.data('sector.index'),3]
      circos.text(xlim, ylim, sector.name, cex = 0.6, niceFacing = FALSE)  
      xlim = (label_data[get.cell.meta.data('sector.index'),2]+label_data[get.cell.meta.data('sector.index'),1]) / 2
      sector.name = label_data[get.cell.meta.data('sector.index'),4]
      circos.text(xlim, ylim, sector.name, cex = 0.6, niceFacing = FALSE) 
    } )
  plot_data <- go_enrich_df[c('Description', 'gene_num.min', 'gene_num.max', 'rich.factor')]
  label_data <- go_enrich_df['category']
  color_assign <- c('BP' = Col1, 'CC' = Col2, 'MF' = Col3)
  circos.genomicTrack(
    plot_data, ylim = c(0, max(plot_data$rich.factor)), track.height = 0.3, bg.col = 'gray95', bg.border = NA,  
    panel.fun = function(region, value, ...) {
      sector.name = get.cell.meta.data('sector.index')
      circos.genomicRect(region, value, col = color_assign[label_data[sector.name,1]], border = NA, ytop.column = 1, ybottom = 0, ...) 
      circos.lines(c(0, max(region)), c(0.05, 0.05), col = 'gray', lwd = 0.3) 
    } )
  circos.clear()
  category_legend <- Legend(
    labels = c("BP:biological process", "CC:cellular component","MF:molecular function" ),
    type = 'points', pch = NA, background = c(Col1,Col2,Col3), 
    labels_gp = gpar(fontsize = 12), grid_height = unit(0.5, 'cm'), grid_width = unit(0.5, 'cm'))
  updown_legend <- Legend(
    labels = c('Up-regulated', 'Down-regulated'), 
    type = 'points', pch = NA, background = c('#FDDBC7', '#9ACD32'), 
    labels_gp = gpar(fontsize = 12), grid_height = unit(0.5, 'cm'), grid_width = unit(0.5, 'cm'))
  pvalue_legend <- Legend(
    col_fun = colorRamp2(round(seq(0, p_max, length.out = 6), 0), 
                         colorRampPalette(c('white','#4393C3'))(6)),
    legend_height = unit(3, 'cm'), labels_gp = gpar(fontsize = 8), 
    title_gp = gpar(fontsize = 12), title_position = 'topleft', title = '-Log10(pvalue)')
  
  lgd_list_vertical <- packLegend(updown_legend, pvalue_legend)
  pushViewport(viewport(x = 0.85, y = 0.5))
  grid.draw(lgd_list_vertical)
  upViewport()
  lgd_list_vertical <- packLegend(category_legend)
  pushViewport(viewport(x = 0.5, y = 0.5))
  grid.draw(lgd_list_vertical)
  upViewport()
  dev.copy(which = a) 
  dev.off()
  dev.off()
}

library(clusterProfiler)
library(stringr)
library(ComplexHeatmap)
options(stringsAsFactors = F)
gene_symbol <- clusterProfiler::bitr(
  geneID = enrich_ID$x,  
  fromType = "SYMBOL",
  toType = "ENTREZID",
  OrgDb = "org.Hs.eg.db")
KEGG <- enrichKEGG( gene = gene_symbol$ENTREZID,
                    organism = "hsa", 
                    keyType = "kegg",  
                    minGSSize = 1, 
                    maxGSSize = 500,
                    pvalueCutoff = 1,  
                    pAdjustMethod = "BH",
                    qvalueCutoff = 1
)
KEGG <- mutate(KEGG, richFactor = Count / as.numeric(sub("/\\d+", "", BgRatio)))
kk <- setReadable(KEGG, OrgDb = "org.Hs.eg.db", keyType="ENTREZID")
kegg_result <- kk@result
if(median(kegg_result$richFactor) < 0.1){kegg_result$richFactor<- kegg_result$richFactor*10}
hh <- as.data.frame(kegg_result)
rownames(hh) <- 1:nrow(hh)
hh <- hh[hh$pvalue <= 0.05,]
dim(hh)
hh <- hh[order(hh$Count,decreasing = T),]

write_xlsx(hh, '02.KEGG.xlsx')

rownames(hh) <- 1:nrow(hh)
hh$order=factor(rev(as.integer(rownames(hh))),labels = rev(hh$Description))
kk <- hh[c(1:10),] 
paste0(kk$Description,collapse = "（）；")
if(kegg.circ == 1){
  go <-  data.frame(Category = "KEGG",ID = kk[,'ID'],Term = kk[,'Description'], 
                    Genes = gsub("/", ", ", kk[,'geneID']), adj_pval = kk[,'pvalue'])
  genelist <- data.frame(ID = select_DERNA$gene, logFC = select_DERNA$log2FoldChange)
  row.names(genelist)=genelist[,1]
  library(GOplot)
  circ <- circle_dat(go, genelist)
  kk$pvalue <- -log10(kk$pvalue)
  go_enrich_df <- data.frame(
    category="KEGG", 
    gene_num.min = 0,
    gene_num.max = max(kegg_result$Count),
    gene_num.rich=kk$Count,
    "-log10.p" = kk$pvalue,
    up.regulated = 0,
    down.regulated = 0,
    rich.factor = kk$richFactor,
    Description=kk$ID)
  circ$sig <- ifelse(circ$logFC > 0,"up","down")
  tem1 <- go_enrich_df$Description
  for(i in 1:10){
    x = tem1[i]
    circ1 <- circ[grep(x,circ$ID),]
    num1 <- nrow(circ1)
    tem2 <- as.data.frame(table(circ1$sig))
    if(nrow(tem2) == 2){
      go_enrich_df[match(x,go_enrich_df$Description),7] = table(circ1$sig)[[1]]
      go_enrich_df[match(x,go_enrich_df$Description),6] = table(circ1$sig)[[2]]
    }else if(tem2[1,1] == "up"){
      go_enrich_df[match(x,go_enrich_df$Description),6] = table(circ1$sig)[[1]]
    }else{
      go_enrich_df[match(x,go_enrich_df$Description),7] = table(circ1$sig)[[1]]}
  }
  
  go_enrich_df$Description <- factor(go_enrich_df$Description, levels = go_enrich_df$Description)
  rownames(go_enrich_df) <- go_enrich_df$Description
  library(ggplot2)
  pdf(file = paste0("02.KEGG_cic.pdf"),width = 13,height = 6,family='Times')
  a <- dev.cur()   
  png(file = paste0("02.KEGG_cic.png"),width= 13, height= 6, units="in", res=300,family='Times')
  dev.control("enable")
  par(family="Times")
  circle_size = unit(1, 'snpc')
  library(circlize)
  kegg.color <- sample(col1,1)
  circos.par(gap.degree = 2, start.degree = 90)
  plot_data <- go_enrich_df[c('Description', 'gene_num.min', 'gene_num.max')]  
  ko_color <- c(rep(kegg.color, 10)) 
  circos.genomicInitialize(plot_data, plotType = NULL, major.by = 1)  
  circos.track(
    ylim = c(0, 1), track.height = 0.05, bg.border = NA, bg.col = ko_color,  
    panel.fun = function(x, y) {
      ylim = get.cell.meta.data('ycenter')  
      xlim = get.cell.meta.data('xcenter')
      sector.name = get.cell.meta.data('sector.index') 
      circos.axis(h = 'top', labels.cex = 0.6, major.tick.length = 0.4, labels.niceFacing = FALSE) 
      circos.text(xlim, ylim, sector.name, cex = 0.8, niceFacing = FALSE)  
    } )
  colnames(go_enrich_df)[5] <- c("-log10(pvalue)")
  plot_data <- go_enrich_df[c('Description', 'gene_num.min', 'gene_num.rich', '-log10(pvalue)')]  
  label_data <- go_enrich_df['gene_num.rich']  
  p_max <- round(max(go_enrich_df$`-log10(pvalue)`)) + 1  
  colorsChoice <- colorRampPalette(c('white','#4393C3'))  
  color_assign <- colorRamp2(breaks = 0:p_max, col = colorsChoice(p_max + 1))
  
  circos.genomicTrackPlotRegion(
    plot_data, track.height = 0.08, bg.border = NA, stack = TRUE,  
    panel.fun = function(region, value, ...) {
      circos.genomicRect(region, value, col = color_assign(value[[1]]), border = NA, ...) 
      ylim = get.cell.meta.data('ycenter')  
      xlim = label_data[get.cell.meta.data('sector.index'),1] / 2
      sector.name = label_data[get.cell.meta.data('sector.index'),1]
      circos.text(xlim, ylim, sector.name, cex = 0.8, niceFacing = FALSE)  
    } )
  go_enrich_df$all.regulated <- go_enrich_df$up.regulated + go_enrich_df$down.regulated
  go_enrich_df$up.proportion <- go_enrich_df$up.regulated / go_enrich_df$all.regulated
  go_enrich_df$down.proportion <- go_enrich_df$down.regulated / go_enrich_df$all.regulated
  
  go_enrich_df$up <- go_enrich_df$up.proportion * go_enrich_df$gene_num.max
  plot_data_up <- go_enrich_df[c('Description', 'gene_num.min', 'up')]
  names(plot_data_up) <- c('Description', 'start', 'end')
  plot_data_up$type <- 1 
  
  go_enrich_df$down <- go_enrich_df$down.proportion * go_enrich_df$gene_num.max + go_enrich_df$up
  plot_data_down <- go_enrich_df[c('Description', 'up', 'down')]
  names(plot_data_down) <- c('Description', 'start', 'end')
  plot_data_down$type <- 2 
  
  plot_data <- rbind(plot_data_up, plot_data_down)
  label_data <- go_enrich_df[c('up', 'down', 'up.regulated', 'down.regulated')]
  color_assign <- colorRamp2(breaks = c(1, 2), col = c('#FDDBC7', '#9ACD32'))
  circos.genomicTrackPlotRegion(
    plot_data, track.height = 0.08, bg.border = NA, stack = TRUE, 
    panel.fun = function(region, value, ...) {
      circos.genomicRect(region, value, col = color_assign(value[[1]]), border = NA, ...) 
      ylim = get.cell.meta.data('cell.bottom.radius') - 0.5  
      xlim = label_data[get.cell.meta.data('sector.index'),1] / 2
      sector.name = label_data[get.cell.meta.data('sector.index'),3]
      circos.text(xlim, ylim, sector.name, cex = 0.6, niceFacing = FALSE) 
      xlim = (label_data[get.cell.meta.data('sector.index'),2]+label_data[get.cell.meta.data('sector.index'),1]) / 2
      sector.name = label_data[get.cell.meta.data('sector.index'),4]
      circos.text(xlim, ylim, sector.name, cex = 0.6, niceFacing = FALSE)  
    } )
  plot_data <- go_enrich_df[c('Description', 'gene_num.min', 'gene_num.max', 'rich.factor')]  
  label_data <- go_enrich_df['category']  
  color_assign <- c('KEGG' = kegg.color)
  circos.genomicTrack(
    plot_data, ylim = c(0, max(plot_data$rich.factor)), track.height = 0.3, bg.col = 'gray95', bg.border = NA,  
    panel.fun = function(region, value, ...) {
      sector.name = get.cell.meta.data('sector.index')  
      circos.genomicRect(region, value,col = color_assign[label_data[sector.name,1]], border = NA, ytop.column = 1, ybottom = 0, ...) 
      circos.lines(c(0, max(region)), c(0.05, 0.05), col = 'gray', lwd = 0.3) 
    })
  circos.clear()
  category_legend <- Legend(
    labels = c("KEGG Pathway"),
    type = 'points', pch = NA, background = c(kegg.color), 
    labels_gp = gpar(fontsize = 12), grid_height = unit(0.5, 'cm'), grid_width = unit(0.5, 'cm'))
  updown_legend <- Legend(
    labels = c('Up-regulated', 'Down-regulated'), 
    type = 'points', pch = NA, background =c('#FDDBC7', '#9ACD32'), 
    labels_gp = gpar(fontsize = 12), grid_height = unit(0.5, 'cm'), grid_width = unit(0.5, 'cm'))
  pvalue_legend <- Legend(
    col_fun = colorRamp2(round(seq(0, p_max, length.out = 6), 0), 
                         colorRampPalette(c('white','#4393C3'))(6)),
    legend_height = unit(3, 'cm'), labels_gp = gpar(fontsize = 8), 
    title_gp = gpar(fontsize = 12), title_position = 'topleft', title = '-Log10(pvalue)')
  
  lgd_list_vertical <- packLegend(updown_legend, pvalue_legend)
  pushViewport(viewport(x = 0.85, y = 0.5))
  grid.draw(lgd_list_vertical)
  upViewport()
  lgd_list_vertical <- packLegend(category_legend)
  pushViewport(viewport(x = 0.5, y = 0.5))
  grid.draw(lgd_list_vertical)
  upViewport()
  dev.copy(which = a) 
  dev.off()
  dev.off()
}
if(kegg.buble == 1){
  kk <- hh[c(1:10),] 
  p2 <-  ggplot(kk,aes(y=order,x=Count))+
    geom_point(aes(size=Count,color= pvalue))+
    scale_color_gradient(high="#EEB4B4",low = "#104680")+
    labs(color=expression(pvalue,size="Count"), 
         x="Gene Number",y="Pathways",title="KEGG Enrichment")+
    theme_bw()+
    theme(
      legend.background = element_rect(fill = "white", color = "black", size = 0.2),
      legend.text = element_text(face="bold",color="black",family = "Times",size=14),
      plot.title = element_text(hjust = 0.5, face = "bold",color = "black",family = "Times",size = 18),
      axis.text.x = element_text(face = "bold",color = "black",size = 14),
      axis.text.y = element_text(face = "bold",color = "black",size = 14),
      axis.title.x = element_text(face = "bold",color = "black",family = "Times",size = 18),
      axis.title.y = element_text(face = "bold",color = "black",family = "Times",size = 18),
      plot.subtitle = element_text(hjust = 0.5,family = "Times", size = 14, face = "bold", colour = "black")
    )+scale_y_discrete(labels=function(x) str_wrap(x, width=40))
  ggsave(filename = "02.KEGG_dot.pdf", height = 8, width = 9, p2)
  ggsave(filename = "02.KEGG_dot.png", height = 8, width = 9, p2)
}

save.image('enrich.Rdata')

library("clusterProfiler")
library("org.Hs.eg.db")
library("enrichplot")
library("ggplot2")
library("DOSE")

pvalueFilter=0.05 
qvalueFilter=0.05 

colorSel="pvalue"
if(pvalueFilter>0.05){  
  colorSel="pvalue"}

DO <- enrichDO( gene = gene_symbol$ENTREZID,
                    ont = "DO",
                    pvalueCutoff = 1,  
                    pAdjustMethod = "BH",
                    qvalueCutoff = 1
)
DO_sig=as.data.frame(DO)
DO_sig <- DO_sig[DO_sig$pvalue < 0.05,]
dim(DO_sig)#94  9
DO_sig <- DO_sig[order(DO_sig$Count,decreasing = T),]

write_xlsx(DO_sig, '03.DO.xlsx')

dd <- DO_sig[c(1:10),] 
rownames(dd) <- 1:nrow(dd)
dd$order=factor(rev(as.integer(rownames(dd))),labels = rev(dd$Description))
paste0(dd$Description,collapse = "（）；")

  
if(kegg.buble == 1){
  kk1 <- dd[c(1:10),] 
  p2 <-  ggplot(kk1,aes(y=order,x=Count))+
    geom_point(aes(size=Count,color= pvalue))+
    scale_color_gradient(high="#EEB4B4",low = "#104680")+
    labs(color=expression(pvalue,size="Count"), 
         x="Gene Number",y="Disease",title="DO Enrichment")+
    theme_bw()+
    theme(
      legend.background = element_rect(fill = "white", color = "black", size = 0.2),
      legend.text = element_text(face="bold",color="black",family = "Times",size=14),
      plot.title = element_text(hjust = 0.5, face = "bold",color = "black",family = "Times",size = 18),
      axis.text.x = element_text(face = "bold",color = "black",size = 14),
      axis.text.y = element_text(face = "bold",color = "black",size = 14),
      axis.title.x = element_text(face = "bold",color = "black",family = "Times",size = 18),
      axis.title.y = element_text(face = "bold",color = "black",family = "Times",size = 18),
      plot.subtitle = element_text(hjust = 0.5,family = "Times", size = 14, face = "bold", colour = "black")
    )+scale_y_discrete(labels=function(x) str_wrap(x, width=40))
  ggsave(filename = "03.DO_dot.pdf", height = 8, width = 9, p2)
  ggsave(filename = "03.DO_dot.png", height = 8, width = 9, p2)
}

rm(list = ls())
setwd("/data/nas1/chengwenxiu/Project/34_YQWLMQ-10169-4-FG/")
if (! dir.exists("./04_Enrichment")){
  dir.create("./04_Enrichment")
}
setwd("./04_Enrichment")
library(writexl)
library(tidyr)
library(dplyr)
library(readxl)

gut_Mic<-read_excel("network/Gut_Microbiota.xlsx")
colnames(gut_Mic)<- c("source","target")


Mic_Gene<- read_excel("network/hubGene_Microbiota.xlsx")
colnames(Mic_Gene)<- c("target","source")


gene_pathway<- read_xlsx("network/Gene_KEGG.xlsx")
colnames(gene_pathway)<- c("target","source")


gut_Mic$weight=7
Mic_Gene$weight=3
gene_pathway$weight=5


pdata=rbind(gut_Mic,Mic_Gene,gene_pathway)

nodes <- data.frame(name = c(as.character(pdata$source), 
                             as.character(pdata$target)) %>% unique())
pdata$IDsource = match(pdata$source, nodes$name)-1
pdata$IDtarget = match(pdata$target, nodes$name)-1
head(pdata)


library(readxl)
library(tidyverse)
library(networkD3) 
library(webshot) 

p1 <- sankeyNetwork(Links = pdata, 
                    Nodes = nodes, 
                    Source = "IDsource", 
                    Target = "IDtarget", 
                    Value = "weight",
                    NodeID = "name", 
                    LinkGroup = 'target', 
                    sinksRight = FALSE,
                    nodeWidth = 30,
                    fontSize = 15, 
                    nodePadding = 10) 
p1

saveNetwork(p1,"04.Candidate_sankey.html")


hub_gene<- read.csv("../06_Machine_learning/08.Venn_gene(machine).csv")
hub_gene<- hub_gene$x

library(dplyr)
Mic_Gene <- Mic_Gene %>% 
  filter(target %in% hub_gene)  

gut_Mic <- gut_Mic %>% 
  filter(target %in% Mic_Gene$source)  

gene_pathway <- gene_pathway %>% 
  filter(source %in% hub_gene) 

pdata=rbind(gut_Mic,Mic_Gene,gene_pathway)

nodes <- data.frame(name = c(as.character(pdata$source), 
                             as.character(pdata$target)) %>% unique())
pdata$IDsource = match(pdata$source, nodes$name)-1
pdata$IDtarget = match(pdata$target, nodes$name)-1
head(pdata)


pdata


p2 <- sankeyNetwork(Links = pdata, 
                    Nodes = nodes, 
                    Source = "IDsource", 
                    Target = "IDtarget", 
                    Value = "weight", 
                    NodeID = "name", 
                    LinkGroup = 'target',
                    sinksRight = FALSE, 
                    nodeWidth = 30,
                    fontSize = 15, 
                    nodePadding = 10) 
p2

saveNetwork(p2,"04.hub_gene_sankey.html")
