# Supplementary material for: The mechanism of gut microbiota in septic cardiomyopathy based on the bulk transcriptome and Mendelian randomization analysis
Source: Front Immunol. 2026 May 4;17:1799675. doi: 10.3389/fimmu.2026.1799675 (PMC13181340; doi:10.3389/fimmu.2026.1799675)
Supplement: Supplementary file 13 [file SupplementaryFile1.zip › Supplementary code/00/05_Exp_roc.r]

rm(list = ls())
if (! dir.exists("./05_Exp_roc")){
  dir.create("./05_Exp_roc")
}
setwd("./05_Exp_roc")

library(limma)
library(pheatmap)
library(ggplot2)
library(data.table)
library(dplyr)
library(tidyr)
library(ggpubr)
library(pROC)
gene <- gene[,2]
case <- "SCM"

rownames(group) <- group[,1]
exp <- exp[rownames(group),gene] %>% na.omit()
all(row.names(group)==rownames(exp))

boxdata <- data.frame(group=group$group,exp)
box <- boxdata %>% gather(gene, exp, -group)
box$gene <- factor(box$gene, levels = colnames(boxdata)[-1])
Normalnumber <- as.numeric(table(boxdata$group)[1])
p=ggplot(box,aes( x = gene,y = exp, fill = group)) + 
  geom_boxplot(alpha=0.7, col = "black") + 
  scale_fill_manual(values=c("#025196","#FDB338"))+ 
  labs(x="",y="Expression level")+
  theme_bw() + 
  theme(
    legend.position = 'top',
    legend.title=element_blank(),
    text = element_text(size = 15), 
    axis.line = element_line(color = "black"),
    axis.title = element_text(face="bold",size = 16),
    axis.text.x=element_text(face="bold",size = 15,angle=0,vjust = 0.5),
    axis.text.y=element_text(size = 15),
    panel.border = element_blank(),
    panel.background = element_blank(),
    panel.grid.major =element_blank(),
    panel.grid.minor = element_blank()) + 
  stat_compare_means(label = "p.signif", method = "wilcox.test")
p
ggsave("01_Train_Expr_wilcox.pdf",plot = p, height=5, width=10,limitsize = FALSE)
ggsave("01_Train_Expr_wilcox.png",plot = p, height=5, width=10,limitsize = FALSE)

library(lance)
library(tidyverse)
library(ROCR)
library(ggplot2)
gene <-as.data.frame(gene) 
colnames(gene)<- "gene"

group$group = factor(group$group, levels = c("SCM","Control"))

gene_exp <- merge(gene,dat,by.x="gene",by.y="row.names")
rownames(gene_exp) <- gene_exp$gene
gene_exp <- gene_exp[,-c(1)]
gene_exp<-t(gene_exp)%>% data.frame()
gene_exp$condition <- group$group


library(pROC)
corlor <- c("#025196","#EB7E60","#CD5C5C","#8B658B",
            "#A6D854","#FFD92F","#FFE4E1","#FF7F00",
            "#4682B4", "#0000FF", "#00FF00", "#FFFF00", "#00FFFF", "#FF00FF", 
            "#FFD39B","#B8860B", "#FFA500", "#800080", "#A52A2A","#EE9A00", 
            "#FFC0CB")

png(file = '02.train_hub_gene_ROC.png', w=5,h=5,units = 'in', res = 600)
for (i in c(1:2)) {
  roc<-roc(group$group,gene_exp[,i],levels=c("SCM", "Control"))
  if (i ==1) {
    plot(roc,
         print.auc=T,
         print.auc.x=0.5,print.auc.y=0.5,
         print.auc.pattern=paste(colnames(gene_exp)[i],"=",'%.3f'),
         grid.col=c("black","black"),
         main="ROC curve",
         col=corlor[i],
         legacy.axes=T)
  }else{
    plot(roc,
         print.auc=T,
         add=T,
         print.auc.x=0.5,print.auc.y=(0.5-i*0.05+0.05),
         print.auc.pattern=paste(colnames(gene_exp)[i],"=",'%.3f'),
         grid.col=c("black","black"),
         main="ROC curve",
         col=corlor[i],
         legacy.axes=T)
  }
  i<-i+1
}
dev.off()

pdf(file = '02.train_hub_gene_ROC.pdf',w=5,h=5)
for (i in c(1:2)) {
  roc<-roc(group$group,gene_exp[,i],levels=c("SCM", "Control"))
  if (i ==1) {
    plot(roc,
         print.auc=T,
         print.auc.x=0.5,print.auc.y=0.5,
         print.auc.pattern=paste(colnames(gene_exp)[i],"=",'%.3f'),
         grid.col=c("black","black"),
         main="ROC curve",
         col=corlor[i],
         legacy.axes=T)
  }else{
    plot(roc,
         print.auc=T,
         add=T,
         print.auc.x=0.5,print.auc.y=(0.5-i*0.05+0.05),
         print.auc.pattern=paste(colnames(gene_exp)[i],"=",'%.3f'),
         grid.col=c("black","black"),
         main="ROC curve",
         col=corlor[i],
         legacy.axes=T)
  }
  i<-i+1
}
dev.off()

save.image("Exp_roc.RData")
