# Supplementary material for: The mechanism of gut microbiota in septic cardiomyopathy based on the bulk transcriptome and Mendelian randomization analysis
Source: Front Immunol. 2026 May 4;17:1799675. doi: 10.3389/fimmu.2026.1799675 (PMC13181340; doi:10.3389/fimmu.2026.1799675)
Supplement: Supplementary file 13 [file SupplementaryFile1.zip › Supplementary code/00/06_Machine_learning.r]

rm(list = ls())
if (! dir.exists("./06_Machine_learning/")){
  dir.create("./06_Machine_learning/")
}
setwd("./06_Machine_learning/")

library(glmnet)
library(dplyr)
library(ggplot2)
library(ggsci)
library(glmnet)
library(survival)
library(glmnet)

dat<- dat[,group$sample]
table(group$group)


group$group = factor(group$group, levels = c("SCM", "Control"))
candidate_gene<-read.csv("../03_DEGs/05.Venn_gene.csv")

gene_exp <- merge(candidate_gene$x,dat,by.x="x",by.y="row.names")
rownames(gene_exp) <- gene_exp$x
gene_exp <- gene_exp[,-c(1)]

lasso_data <- gene_exp[candidate_gene$x,]
lasso_data <- t(lasso_data)%>%data.frame()
table(group$group)

cox_data <- data.frame(group = c(rep(0,20),rep(1,11)),lasso_data)
x <- as.matrix(cox_data[,colnames(cox_data)[-1]])
y <- data.matrix(cox_data$group)

set.seed(98)
cvfit <- cv.glmnet(x, y,family = "binomial",alpha=0.5,nfolds = 5)
fit.train <- cvfit$glmnet.fit
coef <- coef(cvfit, s = cvfit$lambda.min)
lasso_genes <- rownames(coef)[coef[, 1] != 0][-1]
lasso_genes

write.csv(lasso_genes,'01.lasso_genes.csv')
fit.v.lasso = cvfit$glmnet.fit

lasso.coef = coef(fit.v.lasso)
lasso.da = as.data.frame(as.matrix(lasso.coef)) 
lasso.da$coef = row.names(lasso.da) 
lasso.da = reshape::melt(lasso.da, id = "coef") 
lasso.da$variable = as.numeric(gsub("s", "", lasso.da$variable)) 
lasso.da$lambda = cvfit$lambda[lasso.da$variable+1]
lasso.da$lambda = log(lasso.da$lambda)
lasso.da$norm = apply(abs(lasso.coef[-1,]), 2, sum)[lasso.da$variable+1]
lasso.da = lasso.da[which(lasso.da$coef!="(Intercept)"),]

p.coef = ggplot(lasso.da,aes(lambda,value,color = coef)) + 
  geom_vline(xintercept = log(cvfit$lambda.min),
             size=0.8,color='grey60',
             alpha=0.8,linetype = 2)+
  geom_vline(xintercept = log(cvfit$lambda.1se),
             size=0.8,color='grey60',
             alpha=0.8,linetype = 2)+
  geom_line(size=1) + 
  xlab("Log(Lambda)") + 
  ylab('Coefficients')+ 
  theme_bw(base_rect_size = 2)+ 
  scale_x_continuous(expand = c(0.01,0.01))+ 
  scale_y_continuous(expand = c(0.01,0.01))+ 
  theme(panel.grid = element_blank(), 
        axis.title = element_text(size=15,color='black'), 
        axis.text = element_text(size=12,color='black'), 
        legend.title = element_blank(), 
        legend.text = element_text(size=10,color='black'), 
        legend.position = 'right')+ 
  annotate('text',x = -2.3,y=20,
           label=paste('Lambda.min\n',round(cvfit$lambda.min,5)),
           color='black')+ 
  annotate('text',x = -1.35,y=30,
           label=paste('lambda.1se\n',round(cvfit$lambda.1se,5)),
           color='black')+ 
  guides(col=guide_legend(ncol = 2))

p.coef
ggsave('02.lasso.coefficients.venalty.pdf',p.coef,w=10,h=6)
ggsave('02.lasso.coefficients.venalty.png',p.coef,w=10,h=6)


library(ggsci)
coef.min <- coef(cvfit, s = "lambda.min")  
coefficient <- coef.min
xx <- data.frame(lambda=cvfit[["lambda"]],cvm=cvfit[["cvm"]],cvsd=cvfit[["cvsd"]],
                 cvup=cvfit[["cvup"]],cvlo=cvfit[["cvlo"]],nozezo=cvfit[["nzero"]])
xx$ll <- log(xx$lambda)
xx$NZERO <- paste0(xx$nozezo,' vars')
ggplot(xx, aes(ll, cvm, color = NZERO)) +
  geom_errorbar(aes(x = ll, ymin = cvlo, ymax = cvup), width = 0.05, size = 1) +
  geom_vline(xintercept = xx$ll[which.min(xx$cvm)], size = 0.8, color = 'grey60', alpha = 0.8, linetype = 2) +
  geom_point(size = 2) +
  xlab("Log Lambda") + ylab('Partial Likelihood Deviance') +
  theme_bw(base_rect_size = 1.5) + 
  scale_color_manual(values = c(pal_npg()(10), pal_jco()(10))) +
  scale_x_continuous(expand = c(0.02, 0.02)) +
  scale_y_continuous(expand = c(0.02, 0.02)) +
  theme(
    panel.grid  = element_blank(),
    axis.title  = element_text(size = 15, color = 'black'),
    axis.text  = element_text(size = 12, color = 'black'),
    legend.title  = element_blank(),
    legend.text  = element_text(size = 12, color = 'black'),
    legend.position  = 'bottom',
    plot.margin  = margin(t = 10, r = 10, b = 10, l = 30, unit = "pt")
  ) +
  annotate('text', x = -2.3, y = 5, label = paste('Lambda.min  =', signif(cvfit$lambda.min,  4)), color = 'black') +
  guides(col = guide_legend(ncol = 3))

ggsave("03.Lasso_verify.pdf",  height = 6, width = 10, family = 'Times')
ggsave("03.Lasso_verify.png",  height = 6, width = 10, units = 'in', dpi = 600)
save.image("lasso.RData")


library(magrittr)
library(tibble)
library(mlbench)
library(caret)

set.seed(333)
control <- rfeControl(functions = rfFuncs, method = "cv", number =5)
group <- as.factor(cox_data$group)
num <- ncol(cox_data)-1
results <- rfe(lasso_data[,1:num], 
               group, 
               sizes = c(1:11), 
               rfeControl =control,
               method="svmRadial")
library(caret)
svmrfe_result <- predictors(results)
save(svmrfe_result,file="svm.Rdata")
load("svm.Rdata")
svmrfe_result
length(svmrfe_result)  
write.csv(svmrfe_result,"04.svm_gene.csv",row.names = F)

pdf(file = paste0("05.SVM_RFE_Accuracy.pdf"),width = 5,height = 4)
a <- dev.cur()   
png(file = paste0("05.SVM_RFE_Accuracy.png"),width = 5, height=4, units="in", res=300) 
dev.control("enable")
par(mar = c(2,2,2,2));
plot(results, type=c("o"),
     xgap.axis = 1
)
dev.copy(which = a) 
dev.off()
dev.off()


hub_gene=read.csv("../03_DEGs/05.Venn_gene.csv",row.names = 1)
group <-read.csv("../00_rawdata/GSE79962/GSE79962_group.csv",row.names = 1)
train.dat<-read.csv('../00_rawdata/GSE79962/GSE79962_exp.csv',row.names = 1)

RF_data<-train.dat[hub_gene$x,group$sample]
table(group$group)


library(randomForest)


set.seed(61)

cv_folds <- createFolds(group$group, k = 5, list = TRUE)
ntree_range <- seq(1, 500, by = 5) 
cv_error <- numeric(length(ntree_range))
for (i in seq_along(ntree_range)) {
  ntree <- ntree_range[i]
  fold_errors <- numeric(length(cv_folds))
  
  for (j in seq_along(cv_folds)) {
    fold <- cv_folds[[j]]
    
    train_data <- t(RF_data)[-fold, ]
    train_label <- as.factor(group$group[-fold])
    test_data <- t(RF_data)[fold, ]
    test_label <- as.factor(group$group[fold])
    
    rf_model <- randomForest(x = train_data, y = train_label, ntree = ntree)
    
    predictions <- predict(rf_model, newdata = test_data)
    fold_errors[j] <- mean(predictions != test_label)
  }
  
  cv_error[i] <- mean(fold_errors)
}
cv_results <- data.frame(ntree = ntree_range, error = cv_error)
optimal_ntree <- ntree_range[which.min(cv_error)]
cat("Optimal number of trees (CV):", optimal_ntree, "\n")

p1 <- ggplot(cv_results, aes(x = ntree, y = error)) +
  geom_line(color = "blue", size = 1) +
  geom_point(color = "red", size = 2) +
  labs(title = "Error vs. Number of Trees (Cross-Validation)",
       x = "Number of Trees",
       y = "Cross-Validation Error Rate") +
  theme_minimal()+
  theme(axis.text = element_text(size = 12,face = "bold", family = "Times"),
        axis.title = element_text(size = 16, face = "bold", family = "Times"),
        plot.title = element_text(hjust = 0.5),
        text = element_text(size = 20, face = "bold",family = "Times"),
        panel.grid.major = element_blank(),
        panel.grid.minor = element_blank())
p1
ggsave("06.cv_error_vs_ntree.png", p1, dpi = 600, width = 8, height = 6, bg = "white")
ggsave("06.cv_error_vs_ntree.pdf", p1, width = 8, height = 6)

rf_model <- randomForest(x = t(RF_data), y = as.factor(group$group), ntree = optimal_ntree, importance = TRUE)

importance_df <- data.frame(Gene = rownames(importance(rf_model)), 
                            Importance = importance(rf_model)[,1])
rf_sorted_genes <- importance_df[order(-importance_df$Importance), ]
write.csv(rf_sorted_genes, "06.RF_importance_HubGenes.csv", row.names = FALSE)

importance_df <- read.csv("06.RF_importance_HubGenes.csv")
top=5
top_features <- importance_df[order(-importance_df$Importance), ][1:top, ]
colnames(top_features)[1] <- "symbol"
p2 <- ggplot(top_features, aes(x = reorder(symbol, Importance), y = Importance, fill = Importance)) +
  geom_bar(stat = "identity", width = 0.7) +
  coord_flip() +
  scale_fill_gradient(low = "#92C5DE", high = "#DC0000B2") + 
  labs(x = "Gene", y = "Importance", title = "Top Important Genes") +
  theme_bw() +
  theme(axis.text.y = element_text(size = 12),
        plot.title = element_text(hjust = 0.5),
        panel.grid.major = element_blank(),
        panel.grid.minor = element_blank())
p2
ggsave(filename = "07.RF_Feature.png", plot = p2, width = 8, height = 6, dpi = 600)
ggsave(filename = "07.RF_Feature.pdf", plot = p2, width = 8, height = 6)


Lasso<- lasso_genes
SVM_REF<- svmrfe_result
REF<- top_features$symbol
venn_list1 <- list(unique(Lasso), unique(SVM_REF),REF)

names(venn_list1) <- c('LASSO',"SVM-RFE","RF")

key_mrna <- Reduce(intersect, venn_list1)
write.csv(key_mrna,"08.Venn_gene(machine).csv")

library(ggvenn)
venn_plot<- ggvenn(data = venn_list1,         
                   columns = NULL,          
                   show_elements = F,      
                   label_sep = "\n",       
                   show_percentage = T, digits = 2,   
                   fill_color = c("#8FB4DC","#70cdbe","#DC0000B2"), 
                   fill_alpha = 0.5,       
                   stroke_alpha = 0.9,      
                   stroke_size = 0.5,       
                   stroke_linetype = "twodash", 
                   set_name_color = "black", 
                   set_name_size = 6,       
                   text_color = "black",   
                   text_size = 5           
)
venn_plot
ggsave('08.Venn_gene(machine).png', venn_plot,width = 10, height = 10,dpi = 600)
ggsave('08.Venn_gene(machine).pdf', venn_plot,width = 10, height = 10,dpi = 600)
