# Supplementary material for: The mechanism of gut microbiota in septic cardiomyopathy based on the bulk transcriptome and Mendelian randomization analysis
Source: Front Immunol. 2026 May 4;17:1799675. doi: 10.3389/fimmu.2026.1799675 (PMC13181340; doi:10.3389/fimmu.2026.1799675)
Supplement: Supplementary file 13 [file SupplementaryFile1.zip › Supplementary code/00/07_ssGSEA.r]

rm(list = ls())
if (! dir.exists("./07_ssGSEA/")){
  dir.create("./07_ssGSEA/")
}
setwd("./07_ssGSEA/")

library(RColorBrewer)
library(tidyr)
library(aplot)
library(dplyr)
library(e1071)
library(tidyverse)
library(reshape2)
library(psych)
library(corrplot)
library(cowplot)
library(ggcorrplot)
library(GSEABase)
library(GSVA)
library(pheatmap)
library(ggpubr)
library(readxl)
library(clusterProfiler)
library(GSEABase)
library(GSVA)
packageVersion("GSVA")

data <- read.csv("../00_rawdata/GSE79962/GSE79962_exp.csv",row.names = 1,check.names=F)
group <- read.csv("../00_rawdata/GSE79962/GSE79962_group.csv",row.names = 1)
colnames(group)<- c("sample","group")
dat <- data[,group$sample]

ssGSEA_data<-dat
table(group$group)


geneSet=getGmt(gmtFile,
               geneIdType=SymbolIdentifier())

ssgseaScore=gsva(as.matrix(ssGSEA_data), geneSet, method='ssgsea', kcdf='Gaussian', abs.ranking=TRUE)

range(ssgseaScore)
ssgseaOut <- as.data.frame(t(ssgseaScore))

ssgsea_result1 = ssgseaOut
write.csv(ssgsea_result1,"01_ssGSEA_result.csv",row.names = T,quote = F)

ssgsea_result1 <- data.frame(group = group$group,ssgsea_result1)
re1 <- ssgsea_result1
ssgsea_result1 = ssgseaOut
colnames(re1) <- gsub("\\.", " ", colnames(re1))

colnames(re1)[1] <- "Type"
re2 = re1[,-1]     
mypalette <- colorRampPalette(brewer.pal(8,"Set1"))
dat_cell <- re2 %>% as.data.frame() %>%rownames_to_column("Sample") %>%gather(key = Cell_type,value = Proportion,-Sample)

dat_group = gather(re1,Cell_type,Proportion,-Type )
dat = cbind(dat_cell,dat_group$Type)
colnames(dat)[4] <- "Type"
table(group$group)

annotation_col <- data.frame(sample = c(rep("Control", 11), rep("SCM", 20)))
annotation_col<- annotation_col[order(annotation_col$sample, decreasing = TRUE), ]
annotation_col<- as.data.frame(annotation_col)
rownames(annotation_col) <- rownames(re2)
colnames(annotation_col)<- "Group"
annotation_colors <- list(Group = c(SCM = "#FFDD8E", Control = "#2C5F8C"))

pdf('02_heatmap_ImmuneGeme.pdf', height = 9, width = 12)
pheatmap(t(re2),
         cluster_rows = TRUE,
         cluster_cols = FALSE,
         annotation_col = annotation_col,
         annotation_colors = annotation_colors,  
         show_colnames = FALSE,
         name = "Group")
dev.off()

png(file = "02_heatmap_ImmuneGeme.png",height=9,width=12,units = "in",res = 600)
pheatmap(t(re2),
         cluster_rows = TRUE,
         cluster_cols = FALSE,
         annotation_col = annotation_col,
         annotation_colors = annotation_colors,  
         show_colnames = FALSE,
         name = "Group")
dev.off()

box=dat
box[, 2] <- gsub("\\.", " ", box[, 2])

theme_zg2 <- function(..., bg='white'){
  require(grid)
  theme_classic(...) +
    theme(rect=element_rect(fill=bg),
          plot.margin=unit(c(0.3, 0.3, 0.3, 1.5), 'lines'), 
          panel.background=element_rect(fill='transparent',color='black'),
          panel.border=element_rect(fill='transparent', color='transparent'),
          panel.grid=element_blank(), 
          axis.line = element_line(colour = "black"),
          axis.title.y=element_text(face = "bold",size = 14),
          axis.title.x=element_text(face = "bold",size = 14), 
          axis.text.y = element_text(face = "bold",size = 12), 
          axis.text.x = element_text(face = "bold",size = 10, vjust = 1, hjust = 1, angle = 45), 
          axis.ticks = element_line(color='black'),
          legend.title=element_blank(),
          legend.position = "right", 
          legend.direction = "vertical", 
          legend.text = element_text(face = "bold",size = 10)
    )
}

e1 <- ggplot(box, aes(x=Cell_type, y=Proportion), palette = "jco", add = "jitter") +
  geom_boxplot(aes(fill=Type), width=0.6) +
  labs(x = "Cell Type", y = "Estimated Proportion") +
  scale_fill_manual(values = c("#2C5F8C","#FFDD8E")) +
  theme_zg2() + 
  stat_compare_means(aes(group = Type), label = "p.signif", method = 'wilcox.test')

ggsave('03_box_ImmuneGeme_ssGSEA.pdf', plot = e1,width=15,height = 6)
ggsave(file = "03_box_ImmuneGeme_ssGSEA.png",plot = e1,height=9,width=12,dpi  = 600)


DE_data<- re2
DE_data$sample<- rownames(DE_data)
violin_dat <- merge(DE_data, group, by = "sample")
violin_dat <- violin_dat %>% 
  pivot_longer(
    cols = -c("sample", "group"),
    names_to = "ImmuneCell",
    values_to = "Proportion"
  )
library(rstatix)
wilcox_res <- violin_dat %>% 
  group_by(ImmuneCell) %>%
  wilcox_test(Proportion ~ group) %>% 
  adjust_pvalue(method = "BH") %>%  
  add_significance("p")
DE.wilcox <- wilcox_res[which(wilcox_res$p < 0.05), ] 
write.csv(wilcox_res, file = '04_wilcox_res.csv')
write.csv(DE.wilcox, file = '04_DE_wilcox_res.csv')


DEcells_spearman <- ssgsea_result1[,unique(DE.wilcox$ImmuneCell)]

hub_gene<- c("STAT3","SLC5A1")

keyGs_exp <- data[hub_gene,]
keyGs_exp <- keyGs_exp[,rownames(DEcells_spearman)]
genelRIFt <- rownames(keyGs_exp)
keyGs_exp <- apply(keyGs_exp,2,function(x){as.numeric(x)})
rownames(keyGs_exp) <- genelRIFt


gene <- genelRIFt
immuscore <- function(gene){
  y <- as.numeric(keyGs_exp[gene,])
  colnames <- colnames(DEcells_spearman)
  do.call(rbind,lapply(colnames, function(x){
    dd  <- corr.test(as.numeric(DEcells_spearman[,x]), y , method="spearman",adjust = "fdr")
    data.frame(gene=gene,immune_cells=x,cor=dd$r,p.value=dd$p )
  }))
}


KGs_DEcells_spearman_data <- do.call(rbind,lapply(genelRIFt,immuscore))
head(KGs_DEcells_spearman_data)
write.csv(KGs_DEcells_spearman_data, "04_gene_immunecell_cor.csv", quote = F, row.names = F)


KGs_DEcells_data <- KGs_DEcells_spearman_data
KGs_DEcells_data$sig <- ifelse(KGs_DEcells_data$p.value < 0.05,
                               ifelse(KGs_DEcells_data$p.value < 0.01,
                                      ifelse(KGs_DEcells_data$p.value < 0.001,'***','**'),'*'),' ')
pdf('05_gene_immunecell_cor.pdf', width = 13, height = 5)
ggplot(KGs_DEcells_data, aes(x = immune_cells, y = gene, fill = cor)) + 
  geom_tile() +  
  scale_fill_gradient2(low = "#2C5F8C", mid = 'white', high = "#FFDD8E",
                       limits = c(-1, 1), breaks = c(-1, -0.5, 0, 0.5, 1)) +
  labs(x = NULL, y = NULL) + 
  theme_bw(base_size = 15) +
  geom_text(aes(label = sig), color = 'black', size = 8) +
  theme(axis.text.x = element_text(angle = 45, hjust = 1, size = 14, face = "bold"),
        axis.text.y = element_text(size = 14, face = "bold")) +
  labs(fill = paste0(" * p < 0.05", "\n\n", "** p < 0.01", "\n\n", "*** p < 0.001", "\n\n", "Correlation")) +
  ggtitle("Immune Cell") +
  theme(plot.title = element_text(hjust = 0.5, size = 18, face = "bold"))  
dev.off()

png(file = "05_gene_immunecell_cor.png",height=5,width=13,units = "in",res = 600)
ggplot(KGs_DEcells_data, aes(x = immune_cells, y = gene, fill = cor)) + 
  geom_tile() +  
  scale_fill_gradient2(low = "#2C5F8C", mid = 'white', high = "#FFDD8E",
                       limits = c(-1, 1), breaks = c(-1, -0.5, 0, 0.5, 1)) +
  labs(x = NULL, y = NULL) + 
  theme_bw(base_size = 15) +
  geom_text(aes(label = sig), color = 'black', size = 8) +
  theme(axis.text.x = element_text(angle = 45, hjust = 1, size = 14, face = "bold"),
        axis.text.y = element_text(size = 14, face = "bold")) +
  labs(fill = paste0(" * p < 0.05", "\n\n", "** p < 0.01", "\n\n", "*** p < 0.001", "\n\n", "Correlation")) +
  ggtitle("Immune Cell") + 
  theme(plot.title = element_text(hjust = 0.5, size = 18, face = "bold"))  
dev.off()

hub_data<- as.data.frame(keyGs_exp)
hub_data$sample <- rownames(hub_data)

cibersort_res <- ssgsea_result1
DE_cell <- DE.wilcox
cibersort_res <- cibersort_res[, colnames(cibersort_res) %in% DE_cell$ImmuneCell]
cibersort_res$sample <- rownames(cibersort_res)

hub_data<- as.data.frame(t(hub_data))
hub_data$sample<-rownames(hub_data)
cor_data <- merge(cibersort_res, hub_data, by = 'sample')
cor_data<- cor_data[,-c(12:13)]
rownames(cor_data) <- cor_data[, 1]
cor_data <- cor_data[, -1]
write.csv(cor_data, file = '06_cor_data.csv')


library(psych)
library(corrplot)
Immcell_cor <- corr.test(cor_data,method = "spearman",adjust="BH")
Immcell <- Immcell_cor$r 
p_imm <- Immcell_cor$p
write.csv(Immcell, file = "07_ImmuneCell_deg_cor.csv")
write.csv(p_imm, file = "07_ImmuneCell_deg_pvalue.csv")
save.image("ssGSEA_all.RData")

library(corrplot)
col1 = colorRampPalette(colors =c("#355783","#FF9999",'#FDB338'),space="Lab") 
pdf(file = "08.Immcell_cor.pdf",width = 10,height = 9,family="Times")
corrplot(corr = t(Immcell) , 
         p.mat = p_imm,
         method = "pie",
         type = "upper", 
         tl.pos = "lt", tl.cex = 1, tl.col = "black", tl.srt = 45, tl.offset=0.5,
         insig = "label_sig", sig.level = c(.001, .01, .05), pch.cex = 1)
corrplot(corr = t(Immcell) , 
         type="lower", 
         add=TRUE,
         method="number", 
         tl.pos = "n", 
         cl.pos = "n",
         diag=FALSE,
         number.cex = 0.8,
         col = col1(20))
dev.off()

png(file = "08.Immcell_cor.png",height=10,width=15,units = "in",res = 600)
corrplot(corr = t(Immcell) , 
         p.mat = p_imm,
         method = "pie",
         type = "upper", 
         tl.pos = "lt", tl.cex = 1, tl.col = "black", tl.srt = 45, tl.offset=0.5,
         insig = "label_sig", sig.level = c(.001, .01, .05), pch.cex = 1, 
         col = col1(20)) 
corrplot(corr = t(Immcell) , 
         type="lower", 
         add=TRUE,
         method="number", 
         tl.pos = "n", 
         cl.pos = "n",
         diag=FALSE,
         number.cex = 0.8,
         col = col1(20))
dev.off()
