# Supplementary material for: The mechanism of gut microbiota in septic cardiomyopathy based on the bulk transcriptome and Mendelian randomization analysis
Source: Front Immunol. 2026 May 4;17:1799675. doi: 10.3389/fimmu.2026.1799675 (PMC13181340; doi:10.3389/fimmu.2026.1799675)
Supplement: Supplementary file 13 [file SupplementaryFile1.zip › Supplementary code/00/09_mRNA_location_RCircos.r]

rm(list = ls())
if (! dir.exists("./09_mRNA_location_RCircos/")){
  dir.create("./09_mRNA_location_RCircos/")
}
setwd("./09_mRNA_location_RCircos/")

library(circlize)
library(RCircos)
library(rtracklayer)
library(AnnoProbe)

hubgene <- read.csv("../06_Machine_learning/08.Venn_gene(machine).csv")
hubgene <- hubgene[,2]

hubgene_chr <- annoGene(hubgene,
                        ID_type = 'SYMBOL',species = 'human')
hubgene_chr <- hubgene_chr[,c(4:6,1)]
colnames(hubgene_chr) = c("Chromosome", "chromStart", "chromEnd", "Gene" )
write.csv(hubgene_chr,'02.gene.pos.csv')

RCircos.Gene.Label.Data <- hubgene_chr


dev.new()
pdf(file = paste0("01.hubgene_RCircos.pdf"),width = 8,height = 8)
a <- dev.cur()
png(file = paste0("01.hubgene_RCircos.png"),width = 8, height=8, units="in", res=300) 
dev.control("enable")


data(UCSC.HG19.Human.CytoBandIdeogram)
cyto.info <- UCSC.HG19.Human.CytoBandIdeogram 
chr.exclude <- NULL
tracks.inside <- 3 
tracks.outside <- 0

RCircos.Set.Core.Components(cyto.info, chr.exclude,tracks.inside, tracks.outside)
RCircos.List.Plot.Parameters()

RCircos.Set.Plot.Area()  
RCircos.Chromosome.Ideogram.Plot() 
side <- "in";
track.num <- 1;
rcircos.params <- RCircos.Get.Plot.Parameters()
rcircos.params$text.size = 1
RCircos.Reset.Plot.Parameters(rcircos.params)

RCircos.Gene.Connector.Plot(RCircos.Gene.Label.Data, track.num, side);
name.col <- 4;
track.num <- 2;
RCircos.Gene.Name.Plot(RCircos.Gene.Label.Data, name.col,track.num, side)
dev.copy(which = a)
dev.off()
dev.off()

library(openxlsx)
files <- list.files('./',pattern = '*xlsx')
df <- data.frame()
for (i in 1:length(files)) {
  name=strsplit(files[i],'\\.')[[1]][1]
  data = read.xlsx(files[i])
  data$percent <- c(data$Confidence/sum(data$Confidence))
  data$gene <- name
  df <- rbind(df,data)
}
df$gene <- sub("_location$", "", df$gene)  

library(ggprism)
library(tidyverse)
library(RColorBrewer)

display.brewer.all(type = "qual")

color <- brewer.pal(12, "Set3")[-9]

p <- df %>% 
  ggplot( aes(x=gene, y=percent, fill=Compartment )) +
  geom_bar(stat="identity", width = 0.6)  +
  ylab("Confidence percent")+xlab("") +  scale_fill_manual(values=color)+
  theme_prism() + theme(
    axis.text.x = element_text(angle = 45, hjust = 1, vjust = 1))

ggsave('03.Subcellular_Location.pdf',p,w=7,h=5)
ggsave('03.Subcellular_Location.png',p,w=7,h=5,dpi = 600)
