# Supplementary material for: The mechanism of gut microbiota in septic cardiomyopathy based on the bulk transcriptome and Mendelian randomization analysis
Source: Front Immunol. 2026 May 4;17:1799675. doi: 10.3389/fimmu.2026.1799675 (PMC13181340; doi:10.3389/fimmu.2026.1799675)
Supplement: Supplementary file 13 [file SupplementaryFile1.zip › Supplementary code/00/11_GSEA.r]

rm(list = ls())
if (! dir.exists("./11_GSEA/")){
  dir.create("./11_GSEA/")
}
setwd("./11_GSEA/")


library(data.table)
library(org.Hs.eg.db)
library(clusterProfiler)
library(biomaRt)
library(enrichplot)
library(limma)
library(tidyverse)
library(lance)
library(tibble)
library(ggplot2)
library(patchwork)
library(GseaVis)
library(RColorBrewer)
library(psych)
library(reshape2)
library(plyr)
library(RColorBrewer)


data<-read.csv(paste0("../00_rawdata/GSE79962/GSE79962_exp.csv"),header=T,check.names = FALSE,row.names=1) 
group <- read.csv("../00_rawdata/GSE79962/GSE79962_group.csv",row.names=1)

gene <- read.csv("../06_Machine_learning/08.Venn_gene(machine).csv")
gene<- gene[,2]

rownames(group) <- group$sample
data_train<-data<-data[,rownames(group)]


my_colors <- c("#FC8D62","#8DA0CB","#E78AC3","#A6D854","#FFD92F")

if(T){
  gsea.plot = function(res.kegg, top.hall,name){
    gsdata <- do.call(rbind, lapply(top.hall, enrichplot:::gsInfo, object = res.kegg))
    gsdata$Description = factor(gsdata$Description, levels = top.hall)
    p1 = ggplot(gsdata, aes_(x = ~x)) + xlab(NULL) + 
      theme_classic(14) +
      theme(panel.grid.major = element_line(colour = "grey92"), 
            panel.grid.minor = element_line(colour = "grey92"), 
            panel.grid.major.y = element_blank(), panel.grid.minor.y = element_blank()) + 
      scale_x_continuous(expand = c(0, 0)) +
      scale_color_manual(values = my_colors) +
      ggtitle(paste0("Gene Set Enrichment Analysis: ",name)) +
      geom_line(aes_(y = ~runningScore, color = ~Description), size = 1) +
      theme(legend.position = "top", 
            legend.justification = c(0,1),
            legend.title = element_blank(), 
            legend.background = element_rect(fill = "transparent")) +
      guides(
        color = guide_legend(
          ncol = 1, 
          byrow = TRUE,
          reverse = T)
      )+
      ylab("Running Enrichment Score") + 
      theme(axis.text.x = element_blank(), 
            axis.ticks.x = element_blank(),
            axis.line.x = element_blank(),
            text = element_text(face = "bold", family = "Times"))+
      theme(
        axis.title.y =element_text(size=13,family = "Times", face = "bold"),
        axis.text.y=element_text(size=13,family = "Times", face = "bold"),
        panel.grid.major=element_blank(),panel.grid.minor=element_blank()
      )
    i = 0
    for (term in unique(gsdata$Description)) {
      idx <- which(gsdata$ymin != 0 & gsdata$Description == term)
      gsdata[idx, "ymin"] <- i
      gsdata[idx, "ymax"] <- i + 1
      i <- i + 1 }
    p2 = ggplot(gsdata, aes_(x = ~x)) + 
      geom_linerange(aes_(ymin = ~ymin, ymax = ~ymax, color = ~Description)) + 
      xlab(NULL) + ylab(NULL) + 
      theme_classic(14) +
      theme(legend.position = "none", 
            axis.ticks = element_blank(),
            axis.text = element_blank(),
            axis.line.x = element_blank(),
            text = element_text(face = "bold", family = "Times")) + 
      scale_x_continuous(expand = c(0,0)) + 
      scale_y_continuous(expand = c(0,0)) + 
      scale_color_manual(values = my_colors) +
      theme(
        panel.grid.major=element_blank(),
        panel.grid.minor=element_blank(),
        legend.text=element_text(size=15))
    p3 <- gseaplot2(res.kegg,top.hall,subplots = 3)+
      
      theme(axis.title.x =element_text(size=0,family = "Times", face = "bold"),
            axis.text.x =element_text(angle=0,size=0,hjust = 0,family = "Times", face = "bold"),
            axis.title.y =element_text(size=13,family = "Times", face = "bold"),
            axis.text.y=element_text(size=13,family = "Times", face = "bold"))+
      theme(
        panel.grid.major=element_blank(),panel.grid.minor=element_blank(),
        legend.title=element_text(size=15) , legend.text=element_text(size=15))
    p <- p1/p2/p3+plot_layout(ncol = 1, height = c(4,1,2))
    return(p)
  }
}

rt<-data
for (ii in gene){  
  tryCatch({
    set.seed(1)
    tar.exp <- rt[ii,]
    y <- as.numeric(tar.exp)
    data1 <- data.frame()
    for (i in rownames(rt)) {
      dd  <- corr.test(as.numeric(rt[i,]), y , method="spearman",adjust = "fdr")
      data1 = rbind(data1,data.frame(gene=i,cor=dd$r,p.value=dd$p))
    }
    data1 <- data1[order(data1$cor,decreasing = T),]
    gene1 <- data1$cor
    names(gene1) <- mapIds(org.Hs.eg.db,keys = data1$gene,column = 'ENTREZID',
                           keytype = 'SYMBOL',multiVals='filter')
    names(gene1)<-data1$gene
    gene1 <- na.omit(gene1)
    
    kk=GSEA(gene1, TERM2GENE=gmt, pvalueCutoff = 1)
    kkTab=as.data.frame(kk)
    kkTab=kkTab[kkTab$pvalue<0.05 & abs(kkTab$NES) > 1,]
    write.csv(kkTab,paste0(ii,'.gsea.csv'),quote = F,row.names = F)
    
    kkTab <- kkTab[order(kkTab$pvalue),]
    paths <- rownames(kkTab[c(1:5),])
    pal <- gsea.plot(kk,paths,ii)
    pdf(paste0(ii,'.GSEA.pdf'),width = 9,height = 7,family = "Times")
    print(pal)
    dev.off()
    png(paste0(ii,'.GSEA.png'),width = 9,height = 7,units = 'in',res = 600,family = 'Times')
    print(pal)
    dev.off()
  },error=function(e){})
}

save.image("GSEA.RData")
