# Supplementary material for: The mechanism of gut microbiota in septic cardiomyopathy based on the bulk transcriptome and Mendelian randomization analysis
Source: Front Immunol. 2026 May 4;17:1799675. doi: 10.3389/fimmu.2026.1799675 (PMC13181340; doi:10.3389/fimmu.2026.1799675)
Supplement: Supplementary file 13 [file SupplementaryFile1.zip › Supplementary code/01/01_tables_bonferroni_MR.r]

rm(list = ls())

dir.create(write_root, recursive = TRUE, showWarnings = FALSE)
dir.create(file.path(write_root, "tables_bonferroni"), recursive = TRUE, showWarnings = FALSE)
dir.create(file.path(write_root, "logs"), recursive = TRUE, showWarnings = FALSE)

log_file <- file.path(write_root, "logs", "bonferroni_adjustment_log.txt")
cat("Start time: ", as.character(Sys.time()), "\n", file = log_file)

read_first_existing <- function(paths, ...) {
  for (p in paths) {
    if (file.exists(p)) {
      message("Reading: ", p)
      return(read.csv(p, ...))
    }
  }
  stop("以下文件均不存在：\n", paste(paths, collapse = "\n"))
}

drop_unnamed_cols <- function(df) {
  bad <- grepl("^X$|^X\\.[0-9]+$|^\\.\\.\\.\\d+$|^Unnamed", names(df))
  if (any(bad)) df <- df[, !bad, drop = FALSE]
  df
}

safe_numeric <- function(df, cols) {
  hit <- intersect(cols, names(df))
  for (cc in hit) {
    df[[cc]] <- suppressWarnings(as.numeric(df[[cc]]))
  }
  df
}

safe_unique_first <- function(df, id_col = "id.exposure", sort_col = NULL) {
  if (!id_col %in% names(df)) return(df)
  if (!is.null(sort_col) && sort_col %in% names(df)) {
    df <- df[order(df[[id_col]], df[[sort_col]]), , drop = FALSE]
  } else {
    df <- df[order(df[[id_col]]), , drop = FALSE]
  }
  df[!duplicated(df[[id_col]]), , drop = FALSE]
}

mr_all_full <- read_first_existing(
  c(file.path(read_root, "01_MR/01.results_all.csv")),
  check.names = FALSE
)

mr_sig_raw <- read_first_existing(
  c(file.path(read_root, "01_MR/02.results_sig.csv")),
  check.names = FALSE
)

steiger_all <- read_first_existing(
  c(file.path(read_root, "01_MR/results/03.steiger_all.csv")),
  check.names = FALSE
)

ple_all <- read_first_existing(
  c(file.path(read_root, "01_MR/results/04.ple_all.csv")),
  check.names = FALSE
)

flora_file <- file.path(read_root, "01_MR/03.hub_gut.csv")
has_flora_file <- file.exists(flora_file)
if (has_flora_file) {
  flora_raw <- read.csv(flora_file, check.names = FALSE)
} else {
  flora_raw <- NULL
}

mr_all_full <- drop_unnamed_cols(mr_all_full)
mr_sig_raw  <- drop_unnamed_cols(mr_sig_raw)
steiger_all <- drop_unnamed_cols(steiger_all)
ple_all     <- drop_unnamed_cols(ple_all)
if (!is.null(flora_raw)) flora_raw <- drop_unnamed_cols(flora_raw)

mr_all_full <- safe_numeric(mr_all_full, c("pval", "or", "or_lci95", "or_uci95", "nsnp"))
mr_sig_raw  <- safe_numeric(mr_sig_raw,  c("pval", "or", "or_lci95", "or_uci95", "nsnp"))
steiger_all <- safe_numeric(steiger_all, c("steiger_pval"))
ple_all     <- safe_numeric(ple_all, c("pval"))

if (!"method" %in% names(mr_all_full)) {
  stop("第一轮全量主MR结果中缺少 method 列，请检查 01_MR/01.results_all.csv")
}
if (!"id.exposure" %in% names(mr_all_full)) {
  stop("第一轮全量主MR结果中缺少 id.exposure 列，请检查 01_MR/01.results_all.csv")
}
if (!"pval" %in% names(mr_all_full)) {
  stop("第一轮全量主MR结果中缺少 pval 列，请检查 01_MR/01.results_all.csv")
}

mr_ivw_full <- subset(mr_all_full, method == "Inverse variance weighted")
mr_ivw_full <- safe_unique_first(mr_ivw_full, id_col = "id.exposure", sort_col = "pval")

N_taxa <- length(unique(mr_ivw_full$id.exposure))
bonf_threshold <- 0.05 / N_taxa

mr_ivw_full$bonf_p <- p.adjust(mr_ivw_full$pval, method = "bonferroni")
mr_ivw_full$bonf_significant <- ifelse(mr_ivw_full$bonf_p < 0.05, "Yes", "No")
mr_ivw_full$bonf_threshold <- bonf_threshold

write.csv(
  mr_ivw_full,
  file = file.path(write_root, "tables_bonferroni", "01.full_IVW_results_with_Bonferroni.csv"),
  row.names = FALSE
)

mr_ivw_bonf_sig <- subset(mr_ivw_full, bonf_p < 0.05)
write.csv(
  mr_ivw_bonf_sig,
  file = file.path(write_root, "tables_bonferroni", "02.full_IVW_results_Bonferroni_significant.csv"),
  row.names = FALSE
)

if (!is.null(flora_raw)) {
  core_gm_raw <- unique(as.character(unlist(flora_raw)))
  core_gm_raw <- core_gm_raw[!is.na(core_gm_raw) & core_gm_raw != ""]
} else {
  mr_sig_raw_ivw <- subset(mr_sig_raw, method == "Inverse variance weighted")
  ple_pass_raw <- subset(ple_all, pval > 0.05)
  
  exposure_col_mr  <- if ("exposure" %in% names(mr_sig_raw_ivw)) "exposure" else "id.exposure"
  exposure_col_ple <- if ("exposure" %in% names(ple_pass_raw)) "exposure" else "id.exposure"
  
  core_gm_raw <- intersect(
    unique(as.character(mr_sig_raw_ivw[[exposure_col_mr]])),
    unique(as.character(ple_pass_raw[[exposure_col_ple]]))
  )
}

core_gm_raw <- unique(core_gm_raw)
write.csv(
  data.frame(core_gm_raw = core_gm_raw),
  file = file.path(write_root, "tables_bonferroni", "03.raw_core_GM_list.csv"),
  row.names = FALSE
)

mr_ivw_full$match_key <- if ("exposure" %in% names(mr_ivw_full)) {
  as.character(mr_ivw_full$exposure)
} else {
  as.character(mr_ivw_full$id.exposure)
}

core_gm_bonf <- mr_ivw_full[mr_ivw_full$match_key %in% core_gm_raw |
                              mr_ivw_full$id.exposure %in% core_gm_raw, , drop = FALSE]

core_gm_bonf <- core_gm_bonf[order(core_gm_bonf$bonf_p, core_gm_bonf$pval), , drop = FALSE]

write.csv(
  core_gm_bonf,
  file = file.path(write_root, "tables_bonferroni", "04.raw_core_GM_with_Bonferroni.csv"),
  row.names = FALSE
)

core_gm_bonf_sig <- subset(core_gm_bonf, bonf_p < 0.05)
write.csv(
  core_gm_bonf_sig,
  file = file.path(write_root, "tables_bonferroni", "05.raw_core_GM_still_significant_after_Bonferroni.csv"),
  row.names = FALSE
)

if (!"id.exposure" %in% names(ple_all)) {
  stop("ple_all 缺少 id.exposure 列")
}
if (!"id.exposure" %in% names(steiger_all)) {
  stop("steiger_all 缺少 id.exposure 列")
}

ple_sig_raw <- subset(ple_all, pval > 0.05)
ple_sig_raw <- safe_unique_first(ple_sig_raw, id_col = "id.exposure")

steiger_sig_raw <- subset(steiger_all, steiger_pval < 0.05)
steiger_sig_raw <- safe_unique_first(steiger_sig_raw, id_col = "id.exposure")

final_ids <- Reduce(
  intersect,
  list(
    unique(mr_ivw_bonf_sig$id.exposure),
    unique(ple_sig_raw$id.exposure),
    unique(steiger_sig_raw$id.exposure)
  )
)

final_table <- mr_ivw_full[mr_ivw_full$id.exposure %in% final_ids, , drop = FALSE]
final_table <- final_table[order(final_table$bonf_p, final_table$pval), , drop = FALSE]

write.csv(
  final_table,
  file = file.path(write_root, "tables_bonferroni", "06.final_table_Bonferroni_main_plus_raw_sensitivity.csv"),
  row.names = FALSE
)

final_genus <- subset(final_table, grepl("^genus\\.", id.exposure))
write.csv(
  final_genus,
  file = file.path(write_root, "tables_bonferroni", "07.final_genus_Bonferroni_main_plus_raw_sensitivity.csv"),
  row.names = FALSE
)

summary_txt <- c(
  paste0("Finish time: ", as.character(Sys.time())),
  "",
  paste0("Total taxa included in primary MR analysis (IVW unique exposures): ", N_taxa),
  paste0("Bonferroni threshold: ", signif(bonf_threshold, 6)),
  paste0("Bonferroni-significant taxa in full IVW results: ", nrow(mr_ivw_bonf_sig)),
  paste0("Raw core GM count: ", length(core_gm_raw)),
  paste0("Raw core GM still significant after Bonferroni: ", nrow(core_gm_bonf_sig)),
  paste0("Pleiotropy pass by raw rule (p > 0.05): ", nrow(ple_sig_raw)),
  paste0("Steiger pass by raw rule (p < 0.05): ", nrow(steiger_sig_raw)),
  paste0("Final table count [Bonferroni main + raw sensitivity]: ", nrow(final_table)),
  paste0("Final genus-level count: ", nrow(final_genus))
)

writeLines(
  summary_txt,
  con = file.path(write_root, "tables_bonferroni", "00.summary.txt")
)

cat(
  paste(summary_txt, collapse = "\n"),
  "\n",
  file = log_file,
  append = TRUE
)

message("全部完成。输出目录：", file.path(write_root, "tables_bonferroni"))

cat("\n====================\n")
cat("纳入主MR分析的菌群总类群数 (N_taxa): ", N_taxa, "\n", sep = "")
cat("Bonferroni 校正阈值: ", format(bonf_threshold, scientific = TRUE, digits = 6), "\n", sep = "")
cat("====================\n\n")

threshold_table <- data.frame(
  item = c(
    "Total taxa included in primary MR analysis",
    "Bonferroni threshold"
  ),
  value = c(
    N_taxa,
    format(bonf_threshold, scientific = TRUE, digits = 6)
  )
)

write.csv(
  threshold_table,
  file = file.path(write_root, "tables_bonferroni", "08.Bonferroni_threshold_table.csv"),
  row.names = FALSE
)

core_gm_summary <- data.frame(
  raw_core_GM_count = length(core_gm_raw),
  still_significant_after_Bonferroni = nrow(core_gm_bonf_sig),
  conclusion = ifelse(nrow(core_gm_bonf_sig) == length(core_gm_raw),
                      "All raw core GM remained significant after Bonferroni correction",
                      "Not all raw core GM remained significant after Bonferroni correction")
)

write.csv(
  core_gm_summary,
  file = file.path(write_root, "tables_bonferroni", "09.core_GM_Bonferroni_summary.csv"),
  row.names = FALSE
)
