# Supplementary material for: The mechanism of gut microbiota in septic cardiomyopathy based on the bulk transcriptome and Mendelian randomization analysis
Source: Front Immunol. 2026 May 4;17:1799675. doi: 10.3389/fimmu.2026.1799675 (PMC13181340; doi:10.3389/fimmu.2026.1799675)
Supplement: Supplementary file 13 [file SupplementaryFile1.zip › Supplementary code/01/04_Enrichment.r]

rm(list = ls())

if (! dir.exists(write_root)){
  dir.create(write_root, recursive = TRUE)
}
if (! dir.exists(file.path(write_root, "04_Enrichment"))){
  dir.create(file.path(write_root, "04_Enrichment"), recursive = TRUE)
}
setwd(file.path(write_root, "04_Enrichment"))

library(clusterProfiler)
library(stringr)
library(ComplexHeatmap)
library(org.Hs.eg.db)
options(stringsAsFactors = F)
library(ggplot2)
library(dplyr)
library(writexl)
library(GOplot)
library(circlize)
library(grid)
library(enrichplot)
library(DOSE)

go.circ = 1
kegg.circ = 1
kegg.buble = 1
kegg.chord = 1
DEGs_all <- read.csv(file.path(read_root, "03_DEGs/02_DEGs_logFC1.csv"), row.names = 1)
enrich_ID <- read.csv(file.path(read_root, "03_DEGs/05.Venn_gene.csv"))
gene <- enrich_ID$x

DEGs_all <- DEGs_all[rownames(DEGs_all) %in% gene, ]
select_DERNA <- DEGs_all
select_DERNA$gene <- rownames(select_DERNA)

if(str_detect(colnames(select_DERNA)[1], 'logFC')){
  colnames(select_DERNA)[1] <- 'log2FoldChange'
}

gene_symbol <- clusterProfiler::bitr(
  geneID = enrich_ID$x,
  fromType = "SYMBOL",
  toType = "ENTREZID",
  OrgDb = "org.Hs.eg.db"
)

col1 <- c("#FFEBCD","#FFE4B5", "#FAEBD7", "#FFDAB9","#FFDEAD")
col2 <- c("#CDB5CD","#FFE1FF","#EED2EE","#FFBBFF","#EEAEEE")
col3 <- c("#4F94CD","#5CACEE","#87CEEB","#87CEFA","#A4D3EE","#B0E2FF")
Col1 <- sample(col1,1)
Col2 <- sample(col2,1)
Col3 <- sample(col3,1)

enrich_go <- enrichGO(gene = gene_symbol[,2],
                      OrgDb = org.Hs.eg.db,
                      keyType = "ENTREZID",
                      ont = "ALL",
                      pAdjustMethod = "fdr",
                      pvalueCutoff = 1,
                      qvalueCutoff = 1,
                      readable = TRUE)

enrich_go <- mutate(enrich_go, richFactor = Count / as.numeric(sub("/\\d+", "", BgRatio)))
GO_ALL <- enrich_go@result
if(median(GO_ALL$richFactor) < 0.1){GO_ALL$richFactor <- GO_ALL$richFactor*10}

GO_ALL <- GO_ALL[GO_ALL$p.adjust < 0.05,]

BP <- GO_ALL[GO_ALL$ONTOLOGY=='BP', ]
BP <- BP[order(BP$Count, decreasing = T),]

CC <- GO_ALL[GO_ALL$ONTOLOGY=='CC', ]
CC <- CC[order(CC$Count, decreasing = T),]

MF <- GO_ALL[GO_ALL$ONTOLOGY=='MF', ]
MF <- MF[order(MF$Count, decreasing = T),]

paste0("校正后得到", dim(GO_ALL)[[1]], "个结果，其中",
       dim(BP)[[1]], "个生物学过程，",
       dim(CC)[[1]], "个细胞组分，",
       dim(MF)[[1]], "个分子功能")

write_xlsx(GO_ALL, path = "01.go_ALL_adjusted.xlsx")
write_xlsx(as.data.frame(BP), "01.GO_BP_adjusted.xlsx")
write_xlsx(as.data.frame(CC), "01.GO_CC_adjusted.xlsx")
write_xlsx(as.data.frame(MF), "01.GO_MF_adjusted.xlsx")

display_number = c(min(5, nrow(BP)), min(5, nrow(CC)), min(5, nrow(MF)))
ego_result_BP <- as.data.frame(BP)[1:display_number[1], ]
ego_result_CC <- as.data.frame(CC)[1:display_number[2], ]
ego_result_MF <- as.data.frame(MF)[1:display_number[3], ]

if(nrow(ego_result_BP) + nrow(ego_result_CC) + nrow(ego_result_MF) > 0){
  go_enrich_df <- data.frame(
    ID = c(ego_result_BP$ID, ego_result_CC$ID, ego_result_MF$ID),
    Description = c(ego_result_BP$Description, ego_result_CC$Description, ego_result_MF$Description),
    GeneNumber = c(ego_result_BP$Count, ego_result_CC$Count, ego_result_MF$Count),
    type = factor(c(rep("BP:biological process", nrow(ego_result_BP)),
                    rep("CC:cellular component", nrow(ego_result_CC)),
                    rep("MF:molecular function", nrow(ego_result_MF))),
                  levels = c("BP:biological process", "CC:cellular component","MF:molecular function")))
  
  go_enrich_df$type_order = factor(rev(as.integer(rownames(go_enrich_df))), labels = rev(go_enrich_df$Description))
  COLS <- c(Col1, Col2, Col3)
  
  p <- ggplot(data = go_enrich_df, aes(x = type_order, y = GeneNumber, fill = type)) +
    geom_bar(stat = "identity", width = 0.8) +
    scale_fill_manual(values = COLS) +
    coord_flip() +
    xlab("GO term") +
    ylab("Gene Number") +
    labs(title = "GO Terms") +
    theme_bw() +
    theme(
      legend.background = element_rect(fill = "white", color = "black", size = 0.2),
      legend.text = element_text(face = "bold", color = "black", family = "Times", size = 12),
      plot.title = element_text(hjust = 0.5, face = "bold", color = "black", family = "Times", size = 18),
      axis.text.x = element_text(face = "bold", color = "black", size = 14),
      axis.text.y = element_text(face = "bold", color = "black", size = 14),
      axis.title.x = element_text(face = "bold", color = "black", family = "Times", size = 18),
      axis.title.y = element_text(face = "bold", color = "black", family = "Times", size = 18),
      plot.subtitle = element_text(hjust = 0.5, family = "Times", size = 14, face = "italic", colour = "black")
    ) +
    scale_x_discrete(labels = function(x) str_wrap(x, width = 40))
  
  ggsave(filename = "01.go_barplot_adjusted.pdf", height = 8, width = 12, p)
  ggsave(filename = "01.go_barplot_adjusted.png", height = 8, width = 12, p)
}

if(go.circ == 1 && (nrow(ego_result_BP) + nrow(ego_result_CC) + nrow(ego_result_MF) > 0)){
  go_tem <- rbind(ego_result_BP, ego_result_CC, ego_result_MF)
  go <- data.frame(Category = go_tem[,'ONTOLOGY'],
                   ID = go_tem[,'ID'],
                   Term = go_tem[,'Description'],
                   Genes = gsub("/", ", ", go_tem[,'geneID']),
                   adj_pval = go_tem[,'p.adjust'])
  
  genelist <- data.frame(ID = select_DERNA$gene, logFC = select_DERNA$log2FoldChange)
  row.names(genelist) = genelist[,1]
  circ <- circle_dat(go, genelist)
  go_tem$padj_show <- -log10(go_tem$p.adjust)
  
  go_enrich_df <- data.frame(
    category = go_tem$ONTOLOGY,
    gene_num.min = 0,
    gene_num.max = max(go_tem$Count),
    gene_num.rich = go_tem$Count,
    "-log10.p.adjust" = go_tem$padj_show,
    up.regulated = 0,
    down.regulated = 0,
    rich.factor = go_tem$richFactor,
    Description = go_tem$ID
  )
  
  circ$sig <- ifelse(circ$logFC > 0, "up", "down")
  tem1 <- go_enrich_df$Description
  for(i in 1:nrow(go_enrich_df)){
    x = tem1[i]
    circ1 <- circ[grep(x, circ$ID), ]
    tem2 <- as.data.frame(table(circ1$sig))
    if(nrow(tem2) == 2){
      go_enrich_df[match(x, go_enrich_df$Description), 7] = table(circ1$sig)[[1]]
      go_enrich_df[match(x, go_enrich_df$Description), 6] = table(circ1$sig)[[2]]
    }else if(nrow(tem2) == 1){
      if(tem2[1,1] == "up"){
        go_enrich_df[match(x, go_enrich_df$Description), 6] = table(circ1$sig)[[1]]
      }else{
        go_enrich_df[match(x, go_enrich_df$Description), 7] = table(circ1$sig)[[1]]
      }
    }
  }
  
  go_enrich_df$Description <- factor(go_enrich_df$Description, levels = go_enrich_df$Description)
  rownames(go_enrich_df) <- go_enrich_df$Description
  
  pdf(file = "01.GOcirclize_plot_adjusted.pdf", width = 12, height = 6, family='Times')
  a <- dev.cur()
  png(file = "01.GOcirclize_plot_adjusted.png", width = 12, height = 6, units = "in", res = 300, family='Times')
  dev.control("enable")
  par(mar = c(2,2,2,2), cex = 1, family = "Times")
  
  circos.par(gap.degree = 2, start.degree = 90)
  plot_data <- go_enrich_df[c('Description', 'gene_num.min', 'gene_num.max')]
  ko_color <- c(rep(Col1, nrow(ego_result_BP)), rep(Col2, nrow(ego_result_CC)), rep(Col3, nrow(ego_result_MF)))
  circos.genomicInitialize(plot_data, plotType = NULL, major.by = 1)
  
  circos.track(
    ylim = c(0, 1), track.height = 0.05, bg.border = NA, bg.col = ko_color,
    panel.fun = function(x, y) {
      ylim = get.cell.meta.data('ycenter')
      xlim = get.cell.meta.data('xcenter')
      sector.name = get.cell.meta.data('sector.index')
      circos.axis(h = 'top', labels.cex = 0.6, major.tick.percentage = 0.4, labels.niceFacing = FALSE)
      circos.text(xlim, ylim, sector.name, cex = 0.8, niceFacing = FALSE)
    })
  
  colnames(go_enrich_df)[5] <- c("-log10(p.adjust)")
  plot_data <- go_enrich_df[c('Description', 'gene_num.min', 'gene_num.rich', '-log10(p.adjust)')]
  label_data <- go_enrich_df['gene_num.rich']
  p_max <- round(max(go_enrich_df$`-log10(p.adjust)`)) + 1
  colorsChoice <- colorRampPalette(c('white','#4393C3'))
  color_assign <- colorRamp2(breaks = 0:p_max, col = colorsChoice(p_max + 1))
  
  circos.genomicTrackPlotRegion(
    plot_data, track.height = 0.08, bg.border = NA, stack = TRUE,
    panel.fun = function(region, value, ...) {
      circos.genomicRect(region, value, col = color_assign(value[[1]]), border = NA, ...)
      ylim = get.cell.meta.data('ycenter')
      xlim = label_data[get.cell.meta.data('sector.index'),1] / 2
      sector.name = label_data[get.cell.meta.data('sector.index'),1]
      circos.text(xlim, ylim, sector.name, cex = 0.8, niceFacing = FALSE)
    })
  
  go_enrich_df$all.regulated <- go_enrich_df$up.regulated + go_enrich_df$down.regulated
  go_enrich_df$up.proportion <- ifelse(go_enrich_df$all.regulated == 0, 0, go_enrich_df$up.regulated / go_enrich_df$all.regulated)
  go_enrich_df$down.proportion <- ifelse(go_enrich_df$all.regulated == 0, 0, go_enrich_df$down.regulated / go_enrich_df$all.regulated)
  
  go_enrich_df$up <- go_enrich_df$up.proportion * go_enrich_df$gene_num.max
  plot_data_up <- go_enrich_df[c('Description', 'gene_num.min', 'up')]
  names(plot_data_up) <- c('Description', 'start', 'end')
  plot_data_up$type <- 1
  
  go_enrich_df$down <- go_enrich_df$down.proportion * go_enrich_df$gene_num.max + go_enrich_df$up
  plot_data_down <- go_enrich_df[c('Description', 'up', 'down')]
  names(plot_data_down) <- c('Description', 'start', 'end')
  plot_data_down$type <- 2
  
  plot_data <- rbind(plot_data_up, plot_data_down)
  label_data <- go_enrich_df[c('up', 'down', 'up.regulated', 'down.regulated')]
  color_assign <- colorRamp2(breaks = c(1, 2), col = c('#FDDBC7', '#9ACD32'))
  
  circos.genomicTrackPlotRegion(
    plot_data, track.height = 0.08, bg.border = NA, stack = TRUE,
    panel.fun = function(region, value, ...) {
      circos.genomicRect(region, value, col = color_assign(value[[1]]), border = NA, ...)
      ylim = get.cell.meta.data('cell.bottom.radius') - 0.5
      xlim = label_data[get.cell.meta.data('sector.index'),1] / 2
      sector.name = label_data[get.cell.meta.data('sector.index'),3]
      circos.text(xlim, ylim, sector.name, cex = 0.6, niceFacing = FALSE)
      xlim = (label_data[get.cell.meta.data('sector.index'),2] + label_data[get.cell.meta.data('sector.index'),1]) / 2
      sector.name = label_data[get.cell.meta.data('sector.index'),4]
      circos.text(xlim, ylim, sector.name, cex = 0.6, niceFacing = FALSE)
    })
  
  plot_data <- go_enrich_df[c('Description', 'gene_num.min', 'gene_num.max', 'rich.factor')]
  label_data <- go_enrich_df['category']
  color_assign <- c('BP' = Col1, 'CC' = Col2, 'MF' = Col3)
  
  circos.genomicTrack(
    plot_data, ylim = c(0, max(plot_data$rich.factor)), track.height = 0.3, bg.col = 'gray95', bg.border = NA,
    panel.fun = function(region, value, ...) {
      sector.name = get.cell.meta.data('sector.index')
      circos.genomicRect(region, value, col = color_assign[label_data[sector.name,1]], border = NA, ytop.column = 1, ybottom = 0, ...)
      circos.lines(c(0, max(region)), c(0.05, 0.05), col = 'gray', lwd = 0.3)
    })
  circos.clear()
  
  category_legend <- Legend(
    labels = c("BP:biological process", "CC:cellular component","MF:molecular function"),
    type = 'points', pch = NA, background = c(Col1, Col2, Col3),
    labels_gp = gpar(fontsize = 12), grid_height = unit(0.5, 'cm'), grid_width = unit(0.5, 'cm'))
  updown_legend <- Legend(
    labels = c('Up-regulated', 'Down-regulated'),
    type = 'points', pch = NA, background = c('#FDDBC7', '#9ACD32'),
    labels_gp = gpar(fontsize = 12), grid_height = unit(0.5, 'cm'), grid_width = unit(0.5, 'cm'))
  pvalue_legend <- Legend(
    col_fun = colorRamp2(round(seq(0, p_max, length.out = 6), 0),
                         colorRampPalette(c('white','#4393C3'))(6)),
    legend_height = unit(3, 'cm'), labels_gp = gpar(fontsize = 8),
    title_gp = gpar(fontsize = 12), title_position = 'topleft', title = '-Log10(p.adjust)')
  
  lgd_list_vertical <- packLegend(updown_legend, pvalue_legend)
  pushViewport(viewport(x = 0.85, y = 0.5))
  grid.draw(lgd_list_vertical)
  upViewport()
  lgd_list_vertical <- packLegend(category_legend)
  pushViewport(viewport(x = 0.5, y = 0.5))
  grid.draw(lgd_list_vertical)
  upViewport()
  dev.copy(which = a)
  dev.off()
  dev.off()
}

KEGG <- enrichKEGG(gene = gene_symbol$ENTREZID,
                   organism = "hsa",
                   keyType = "kegg",
                   minGSSize = 1,
                   maxGSSize = 500,
                   pvalueCutoff = 1,
                   pAdjustMethod = "BH",
                   qvalueCutoff = 1)

KEGG <- mutate(KEGG, richFactor = Count / as.numeric(sub("/\\d+", "", BgRatio)))
kk <- setReadable(KEGG, OrgDb = "org.Hs.eg.db", keyType = "ENTREZID")
kegg_result <- kk@result
if(median(kegg_result$richFactor) < 0.1){kegg_result$richFactor <- kegg_result$richFactor*10}

hh <- as.data.frame(kegg_result)
rownames(hh) <- 1:nrow(hh)

hh <- hh[hh$p.adjust <= 0.05,]
hh <- hh[order(hh$Count, decreasing = T),]

write_xlsx(hh, "02.KEGG_adjusted.xlsx")

rownames(hh) <- 1:nrow(hh)
hh$order = factor(rev(as.integer(rownames(hh))), labels = rev(hh$Description))
kk_top <- hh[1:min(10, nrow(hh)),]

if(kegg.circ == 1 && nrow(kk_top) > 0){
  go <- data.frame(Category = "KEGG",
                   ID = kk_top[,'ID'],
                   Term = kk_top[,'Description'],
                   Genes = gsub("/", ", ", kk_top[,'geneID']),
                   adj_pval = kk_top[,'p.adjust'])
  
  genelist <- data.frame(ID = select_DERNA$gene, logFC = select_DERNA$log2FoldChange)
  row.names(genelist) = genelist[,1]
  circ <- circle_dat(go, genelist)
  kk_top$padj_show <- -log10(kk_top$p.adjust)
  
  go_enrich_df <- data.frame(
    category = "KEGG",
    gene_num.min = 0,
    gene_num.max = max(kegg_result$Count),
    gene_num.rich = kk_top$Count,
    "-log10.p.adjust" = kk_top$padj_show,
    up.regulated = 0,
    down.regulated = 0,
    rich.factor = kk_top$richFactor,
    Description = kk_top$ID
  )
  
  circ$sig <- ifelse(circ$logFC > 0, "up", "down")
  tem1 <- go_enrich_df$Description
  for(i in 1:nrow(go_enrich_df)){
    x = tem1[i]
    circ1 <- circ[grep(x, circ$ID), ]
    tem2 <- as.data.frame(table(circ1$sig))
    if(nrow(tem2) == 2){
      go_enrich_df[match(x, go_enrich_df$Description), 7] = table(circ1$sig)[[1]]
      go_enrich_df[match(x, go_enrich_df$Description), 6] = table(circ1$sig)[[2]]
    }else if(nrow(tem2) == 1){
      if(tem2[1,1] == "up"){
        go_enrich_df[match(x, go_enrich_df$Description), 6] = table(circ1$sig)[[1]]
      }else{
        go_enrich_df[match(x, go_enrich_df$Description), 7] = table(circ1$sig)[[1]]
      }
    }
  }
  
  go_enrich_df$Description <- factor(go_enrich_df$Description, levels = go_enrich_df$Description)
  rownames(go_enrich_df) <- go_enrich_df$Description
  
  pdf(file = "02.KEGG_cic_adjusted.pdf", width = 13, height = 6, family='Times')
  a <- dev.cur()
  png(file = "02.KEGG_cic_adjusted.png", width = 13, height = 6, units = "in", res = 300, family='Times')
  dev.control("enable")
  par(family = "Times")
  
  circos.par(gap.degree = 2, start.degree = 90)
  kegg.color <- sample(col1,1)
  plot_data <- go_enrich_df[c('Description', 'gene_num.min', 'gene_num.max')]
  ko_color <- c(rep(kegg.color, nrow(go_enrich_df)))
  circos.genomicInitialize(plot_data, plotType = NULL, major.by = 1)
  
  circos.track(
    ylim = c(0, 1), track.height = 0.05, bg.border = NA, bg.col = ko_color,
    panel.fun = function(x, y) {
      ylim = get.cell.meta.data('ycenter')
      xlim = get.cell.meta.data('xcenter')
      sector.name = get.cell.meta.data('sector.index')
      circos.axis(h = 'top', labels.cex = 0.6, major.tick.length = 0.4, labels.niceFacing = FALSE)
      circos.text(xlim, ylim, sector.name, cex = 0.8, niceFacing = FALSE)
    })
  
  colnames(go_enrich_df)[5] <- c("-log10(p.adjust)")
  plot_data <- go_enrich_df[c('Description', 'gene_num.min', 'gene_num.rich', '-log10(p.adjust)')]
  label_data <- go_enrich_df['gene_num.rich']
  p_max <- round(max(go_enrich_df$`-log10(p.adjust)`)) + 1
  colorsChoice <- colorRampPalette(c('white','#4393C3'))
  color_assign <- colorRamp2(breaks = 0:p_max, col = colorsChoice(p_max + 1))
  
  circos.genomicTrackPlotRegion(
    plot_data, track.height = 0.08, bg.border = NA, stack = TRUE,
    panel.fun = function(region, value, ...) {
      circos.genomicRect(region, value, col = color_assign(value[[1]]), border = NA, ...)
      ylim = get.cell.meta.data('ycenter')
      xlim = label_data[get.cell.meta.data('sector.index'),1] / 2
      sector.name = label_data[get.cell.meta.data('sector.index'),1]
      circos.text(xlim, ylim, sector.name, cex = 0.8, niceFacing = FALSE)
    })
  
  go_enrich_df$all.regulated <- go_enrich_df$up.regulated + go_enrich_df$down.regulated
  go_enrich_df$up.proportion <- ifelse(go_enrich_df$all.regulated == 0, 0, go_enrich_df$up.regulated / go_enrich_df$all.regulated)
  go_enrich_df$down.proportion <- ifelse(go_enrich_df$all.regulated == 0, 0, go_enrich_df$down.regulated / go_enrich_df$all.regulated)
  
  go_enrich_df$up <- go_enrich_df$up.proportion * go_enrich_df$gene_num.max
  plot_data_up <- go_enrich_df[c('Description', 'gene_num.min', 'up')]
  names(plot_data_up) <- c('Description', 'start', 'end')
  plot_data_up$type <- 1
  
  go_enrich_df$down <- go_enrich_df$down.proportion * go_enrich_df$gene_num.max + go_enrich_df$up
  plot_data_down <- go_enrich_df[c('Description', 'up', 'down')]
  names(plot_data_down) <- c('Description', 'start', 'end')
  plot_data_down$type <- 2
  
  plot_data <- rbind(plot_data_up, plot_data_down)
  label_data <- go_enrich_df[c('up', 'down', 'up.regulated', 'down.regulated')]
  color_assign <- colorRamp2(breaks = c(1, 2), col = c('#FDDBC7', '#9ACD32'))
  
  circos.genomicTrackPlotRegion(
    plot_data, track.height = 0.08, bg.border = NA, stack = TRUE,
    panel.fun = function(region, value, ...) {
      circos.genomicRect(region, value, col = color_assign(value[[1]]), border = NA, ...)
      ylim = get.cell.meta.data('cell.bottom.radius') - 0.5
      xlim = label_data[get.cell.meta.data('sector.index'),1] / 2
      sector.name = label_data[get.cell.meta.data('sector.index'),3]
      circos.text(xlim, ylim, sector.name, cex = 0.6, niceFacing = FALSE)
      xlim = (label_data[get.cell.meta.data('sector.index'),2] + label_data[get.cell.meta.data('sector.index'),1]) / 2
      sector.name = label_data[get.cell.meta.data('sector.index'),4]
      circos.text(xlim, ylim, sector.name, cex = 0.6, niceFacing = FALSE)
    })
  
  plot_data <- go_enrich_df[c('Description', 'gene_num.min', 'gene_num.max', 'rich.factor')]
  label_data <- go_enrich_df['category']
  color_assign <- c('KEGG' = kegg.color)
  
  circos.genomicTrack(
    plot_data, ylim = c(0, max(plot_data$rich.factor)), track.height = 0.3, bg.col = 'gray95', bg.border = NA,
    panel.fun = function(region, value, ...) {
      sector.name = get.cell.meta.data('sector.index')
      circos.genomicRect(region, value, col = color_assign[label_data[sector.name,1]], border = NA, ytop.column = 1, ybottom = 0, ...)
      circos.lines(c(0, max(region)), c(0.05, 0.05), col = 'gray', lwd = 0.3)
    })
  circos.clear()
  
  category_legend <- Legend(
    labels = c("KEGG Pathway"),
    type = 'points', pch = NA, background = c(kegg.color),
    labels_gp = gpar(fontsize = 12), grid_height = unit(0.5, 'cm'), grid_width = unit(0.5, 'cm'))
  updown_legend <- Legend(
    labels = c('Up-regulated', 'Down-regulated'),
    type = 'points', pch = NA, background = c('#FDDBC7', '#9ACD32'),
    labels_gp = gpar(fontsize = 12), grid_height = unit(0.5, 'cm'), grid_width = unit(0.5, 'cm'))
  pvalue_legend <- Legend(
    col_fun = colorRamp2(round(seq(0, p_max, length.out = 6), 0),
                         colorRampPalette(c('white','#4393C3'))(6)),
    legend_height = unit(3, 'cm'), labels_gp = gpar(fontsize = 8),
    title_gp = gpar(fontsize = 12), title_position = 'topleft', title = '-Log10(p.adjust)')
  
  lgd_list_vertical <- packLegend(updown_legend, pvalue_legend)
  pushViewport(viewport(x = 0.85, y = 0.5))
  grid.draw(lgd_list_vertical)
  upViewport()
  lgd_list_vertical <- packLegend(category_legend)
  pushViewport(viewport(x = 0.5, y = 0.5))
  grid.draw(lgd_list_vertical)
  upViewport()
  dev.copy(which = a)
  dev.off()
  dev.off()
}

if(kegg.buble == 1 && nrow(kk_top) > 0){
  p2 <- ggplot(kk_top, aes(y = order, x = Count)) +
    geom_point(aes(size = Count, color = p.adjust)) +
    scale_color_gradient(high = "#EEB4B4", low = "#104680") +
    labs(color = expression(p.adjust), size = "Count",
         x = "Gene Number", y = "Pathways", title = "KEGG Enrichment") +
    theme_bw() +
    theme(
      legend.background = element_rect(fill = "white", color = "black", size = 0.2),
      legend.text = element_text(face = "bold", color = "black", family = "Times", size = 14),
      plot.title = element_text(hjust = 0.5, face = "bold", color = "black", family = "Times", size = 18),
      axis.text.x = element_text(face = "bold", color = "black", size = 14),
      axis.text.y = element_text(face = "bold", color = "black", size = 14),
      axis.title.x = element_text(face = "bold", color = "black", family = "Times", size = 18),
      axis.title.y = element_text(face = "bold", color = "black", family = "Times", size = 18),
      plot.subtitle = element_text(hjust = 0.5, family = "Times", size = 14, face = "bold", colour = "black")
    ) +
    scale_y_discrete(labels = function(x) str_wrap(x, width = 40))
  
  ggsave(filename = "02.KEGG_dot_adjusted.pdf", height = 8, width = 9, p2)
  ggsave(filename = "02.KEGG_dot_adjusted.png", height = 8, width = 9, p2)
}

save.image("enrich_adjusted.RData")

DO <- enrichDO(gene = gene_symbol$ENTREZID,
               ont = "DO",
               pvalueCutoff = 1,
               pAdjustMethod = "BH",
               qvalueCutoff = 1)

DO_sig = as.data.frame(DO)

DO_sig <- DO_sig[DO_sig$p.adjust < 0.05,]
DO_sig <- DO_sig[order(DO_sig$Count, decreasing = T),]

write_xlsx(DO_sig, "03.DO_adjusted.xlsx")

dd <- DO_sig[1:min(10, nrow(DO_sig)),]
rownames(dd) <- 1:nrow(dd)
dd$order = factor(rev(as.integer(rownames(dd))), labels = rev(dd$Description))

if(kegg.buble == 1 && nrow(dd) > 0){
  p2 <- ggplot(dd, aes(y = order, x = Count)) +
    geom_point(aes(size = Count, color = p.adjust)) +
    scale_color_gradient(high = "#EEB4B4", low = "#104680") +
    labs(color = expression(p.adjust), size = "Count",
         x = "Gene Number", y = "Disease", title = "DO Enrichment") +
    theme_bw() +
    theme(
      legend.background = element_rect(fill = "white", color = "black", size = 0.2),
      legend.text = element_text(face = "bold", color = "black", family = "Times", size = 14),
      plot.title = element_text(hjust = 0.5, face = "bold", color = "black", family = "Times", size = 18),
      axis.text.x = element_text(face = "bold", color = "black", size = 14),
      axis.text.y = element_text(face = "bold", color = "black", size = 14),
      axis.title.x = element_text(face = "bold", color = "black", family = "Times", size = 18),
      axis.title.y = element_text(face = "bold", color = "black", family = "Times", size = 18),
      plot.subtitle = element_text(hjust = 0.5, family = "Times", size = 14, face = "bold", colour = "black")
    ) +
    scale_y_discrete(labels = function(x) str_wrap(x, width = 40))
  
  ggsave(filename = "03.DO_dot_adjusted.pdf", height = 8, width = 9, p2)
  ggsave(filename = "03.DO_dot_adjusted.png", height = 8, width = 9, p2)
}
