# Supplementary material for: The mechanism of gut microbiota in septic cardiomyopathy based on the bulk transcriptome and Mendelian randomization analysis
Source: Front Immunol. 2026 May 4;17:1799675. doi: 10.3389/fimmu.2026.1799675 (PMC13181340; doi:10.3389/fimmu.2026.1799675)
Supplement: Supplementary file 13 [file SupplementaryFile1.zip › Supplementary code/01/07_ssGSEA.r]

rm(list = ls())

if (! dir.exists(write_root)){
  dir.create(write_root, recursive = TRUE)
}
if (! dir.exists(file.path(write_root, "./07_ssGSEA/"))){
  dir.create(file.path(write_root, "./07_ssGSEA/"), recursive = TRUE)
}
setwd(file.path(write_root, "./07_ssGSEA/"))

library(RColorBrewer)
library(tidyr)
library(aplot)
library(dplyr)
library(e1071)
library(tidyverse)
library(reshape2)
library(psych)
library(corrplot)
library(cowplot)
library(ggcorrplot)
library(GSEABase)
library(GSVA)
library(pheatmap)
library(ggpubr)
library(readxl)
library(clusterProfiler)
library(GSEABase)
library(GSVA)
library(rstatix)

packageVersion("GSVA")

data <- read.csv(file.path(read_root, "00_rawdata/GSE79962/GSE79962_exp.csv"),
                 row.names = 1, check.names = FALSE)
group <- read.csv(file.path(read_root, "00_rawdata/GSE79962/GSE79962_group.csv"),
                  row.names = 1)
colnames(group) <- c("sample","group")
dat <- data[, group$sample]

ssGSEA_data <- dat
table(group$group)


geneSet <- getGmt(gmtFile, geneIdType = SymbolIdentifier())

ssgseaScore <- gsva(as.matrix(ssGSEA_data), geneSet, method = 'ssgsea',
                    kcdf = 'Gaussian', abs.ranking = TRUE)

range(ssgseaScore)
ssgseaOut <- as.data.frame(t(ssgseaScore))

ssgsea_result1 <- ssgseaOut
write.csv(ssgsea_result1, "01_ssGSEA_result.csv", row.names = TRUE, quote = FALSE)

ssgsea_result1 <- data.frame(group = group$group, ssgsea_result1)
re1 <- ssgsea_result1
ssgsea_result1 <- ssgseaOut

colnames(re1) <- gsub("\\.", " ", colnames(re1))

colnames(re1)[1] <- "Type"
re2 <- re1[, -1]

mypalette <- colorRampPalette(brewer.pal(8, "Set1"))

dat_cell <- re2 %>% as.data.frame() %>% rownames_to_column("Sample") %>%
  gather(key = Cell_type, value = Proportion, -Sample)

dat_group <- gather(re1, Cell_type, Proportion, -Type)

dat <- cbind(dat_cell, dat_group$Type)
colnames(dat)[4] <- "Type"

table(group$group)

annotation_col <- data.frame(sample = c(rep("Control", 11), rep("SCM", 20)))
annotation_col <- annotation_col[order(annotation_col$sample, decreasing = TRUE), ]
annotation_col <- as.data.frame(annotation_col)
rownames(annotation_col) <- rownames(re2)
colnames(annotation_col) <- "Group"

annotation_colors <- list(Group = c(SCM = "#FFDD8E", Control = "#2C5F8C"))

pdf('02_heatmap_ImmuneGeme.pdf', height = 9, width = 12)
pheatmap(t(re2),
         cluster_rows = TRUE,
         cluster_cols = FALSE,
         annotation_col = annotation_col,
         annotation_colors = annotation_colors,
         show_colnames = FALSE,
         name = "Group")
dev.off()

png(file = "02_heatmap_ImmuneGeme.png", height = 9, width = 12, units = "in", res = 600)
pheatmap(t(re2),
         cluster_rows = TRUE,
         cluster_cols = FALSE,
         annotation_col = annotation_col,
         annotation_colors = annotation_colors,
         show_colnames = FALSE,
         name = "Group")
dev.off()

box <- dat
box[, 2] <- gsub("\\.", " ", box[, 2])

theme_zg2 <- function(..., bg='white'){
  require(grid)
  theme_classic(...) +
    theme(rect = element_rect(fill = bg),
          plot.margin = unit(c(0.3, 0.3, 0.3, 1.5), 'lines'),
          panel.background = element_rect(fill = 'transparent', color = 'black'),
          panel.border = element_rect(fill = 'transparent', color = 'transparent'),
          panel.grid = element_blank(),
          axis.line = element_line(colour = "black"),
          axis.title.y = element_text(face = "bold", size = 14),
          axis.title.x = element_text(face = "bold", size = 14),
          axis.text.y = element_text(face = "bold", size = 12),
          axis.text.x = element_text(face = "bold", size = 10, vjust = 1, hjust = 1, angle = 45),
          axis.ticks = element_line(color = 'black'),
          legend.title = element_blank(),
          legend.position = "right",
          legend.direction = "vertical",
          legend.text = element_text(face = "bold", size = 10)
    )
}

e1 <- ggplot(box, aes(x = Cell_type, y = Proportion), palette = "jco", add = "jitter") +
  geom_boxplot(aes(fill = Type), width = 0.6) +
  labs(x = "Cell Type", y = "Estimated Proportion") +
  scale_fill_manual(values = c("#2C5F8C", "#FFDD8E")) +
  theme_zg2() +
  stat_compare_means(aes(group = Type), label = "p.signif", method = 'wilcox.test')

ggsave('03_box_ImmuneGeme_ssGSEA.pdf', plot = e1, width = 15, height = 6)
ggsave(file = "03_box_ImmuneGeme_ssGSEA.png", plot = e1, height = 9, width = 12, dpi = 600)

DE_data <- re2
DE_data$sample <- rownames(DE_data)

violin_dat <- merge(DE_data, group, by = "sample")
violin_dat <- violin_dat %>%
  pivot_longer(
    cols = -c("sample", "group"),
    names_to = "ImmuneCell",
    values_to = "Proportion"
  )

wilcox_res <- violin_dat %>%
  group_by(ImmuneCell) %>%
  wilcox_test(Proportion ~ group) %>%
  adjust_pvalue(method = "BH") %>%
  add_significance("p.adj")

DE.wilcox <- wilcox_res[which(wilcox_res$p.adj < 0.05), ]

write.csv(wilcox_res, file = '04_wilcox_res_adjusted.csv', row.names = FALSE)
write.csv(DE.wilcox, file = '04_DE_wilcox_res_adjusted.csv', row.names = FALSE)

ssgsea_summary <- data.frame(
  total_immune_cells_tested = length(unique(wilcox_res$ImmuneCell)),
  significant_immune_cells_after_BH = nrow(DE.wilcox)
)
write.csv(ssgsea_summary, file = "00.ssGSEA_summary_adjusted.csv", row.names = FALSE)

DEcells_spearman <- ssgsea_result1[, unique(DE.wilcox$ImmuneCell), drop = FALSE]

hub_gene <- c("STAT3", "SLC5A1")
keyGs_exp <- data[hub_gene, ]
keyGs_exp <- keyGs_exp[, rownames(DEcells_spearman), drop = FALSE]
genelRIFt <- rownames(keyGs_exp)
keyGs_exp <- apply(keyGs_exp, 2, function(x){as.numeric(x)})
rownames(keyGs_exp) <- genelRIFt

gene <- genelRIFt

immuscore <- function(gene){
  y <- as.numeric(keyGs_exp[gene, ])
  coln <- colnames(DEcells_spearman)
  do.call(rbind, lapply(coln, function(x){
    dd <- corr.test(as.numeric(DEcells_spearman[, x]), y, method = "spearman", adjust = "fdr")
    data.frame(
      gene = gene,
      immune_cells = x,
      cor = as.numeric(dd$r),
      p.value = as.numeric(dd$p)
    )
  }))
}

KGs_DEcells_spearman_data <- do.call(rbind, lapply(genelRIFt, immuscore))

KGs_DEcells_spearman_data$p.adjust <- p.adjust(KGs_DEcells_spearman_data$p.value, method = "BH")

write.csv(KGs_DEcells_spearman_data, "05_gene_immunecell_cor_adjusted.csv",
          quote = FALSE, row.names = FALSE)

KGs_DEcells_data <- KGs_DEcells_spearman_data
KGs_DEcells_data$sig <- ifelse(KGs_DEcells_data$p.adjust < 0.05,
                               ifelse(KGs_DEcells_data$p.adjust < 0.01,
                                      ifelse(KGs_DEcells_data$p.adjust < 0.001, '***', '**'), '*'),
                               ' ')

pdf('05_gene_immunecell_cor_adjusted.pdf', width = 13, height = 5)
ggplot(KGs_DEcells_data, aes(x = immune_cells, y = gene, fill = cor)) +
  geom_tile() +
  scale_fill_gradient2(low = "#2C5F8C", mid = 'white', high = "#FFDD8E",
                       limits = c(-1, 1), breaks = c(-1, -0.5, 0, 0.5, 1)) +
  labs(x = NULL, y = NULL) +
  theme_bw(base_size = 15) +
  geom_text(aes(label = sig), color = 'black', size = 8) +
  theme(axis.text.x = element_text(angle = 45, hjust = 1, size = 14, face = "bold"),
        axis.text.y = element_text(size = 14, face = "bold")) +
  labs(fill = paste0(" * adj.P < 0.05", "\n\n",
                     "** adj.P < 0.01", "\n\n",
                     "*** adj.P < 0.001", "\n\n",
                     "Correlation")) +
  ggtitle("Immune Cell") +
  theme(plot.title = element_text(hjust = 0.5, size = 18, face = "bold"))
dev.off()

png(file = "05_gene_immunecell_cor_adjusted.png", height = 5, width = 13, units = "in", res = 600)
ggplot(KGs_DEcells_data, aes(x = immune_cells, y = gene, fill = cor)) +
  geom_tile() +
  scale_fill_gradient2(low = "#2C5F8C", mid = 'white', high = "#FFDD8E",
                       limits = c(-1, 1), breaks = c(-1, -0.5, 0, 0.5, 1)) +
  labs(x = NULL, y = NULL) +
  theme_bw(base_size = 15) +
  geom_text(aes(label = sig), color = 'black', size = 8) +
  theme(axis.text.x = element_text(angle = 45, hjust = 1, size = 14, face = "bold"),
        axis.text.y = element_text(size = 14, face = "bold")) +
  labs(fill = paste0(" * adj.P < 0.05", "\n\n",
                     "** adj.P < 0.01", "\n\n",
                     "*** adj.P < 0.001", "\n\n",
                     "Correlation")) +
  ggtitle("Immune Cell") +
  theme(plot.title = element_text(hjust = 0.5, size = 18, face = "bold"))
dev.off()

KGs_DEcells_sig <- KGs_DEcells_data[KGs_DEcells_data$p.adjust < 0.05, ]
write.csv(KGs_DEcells_sig, "05_gene_immunecell_cor_sig_adjusted.csv",
          quote = FALSE, row.names = FALSE)

hub_data <- as.data.frame(keyGs_exp)
hub_data$sample <- rownames(hub_data)

cibersort_res <- ssgsea_result1
DE_cell <- DE.wilcox
cibersort_res <- cibersort_res[, colnames(cibersort_res) %in% DE_cell$ImmuneCell, drop = FALSE]
cibersort_res$sample <- rownames(cibersort_res)

hub_data <- as.data.frame(t(hub_data))
hub_data$sample <- rownames(hub_data)

cor_data <- merge(cibersort_res, hub_data, by = 'sample')

cor_data <- cor_data[, !colnames(cor_data) %in% hub_gene, drop = FALSE]

rownames(cor_data) <- cor_data[, 1]
cor_data <- cor_data[, -1, drop = FALSE]

write.csv(cor_data, file = '06_cor_data_adjusted.csv')

Immcell_cor <- corr.test(cor_data, method = "spearman", adjust = "BH")
Immcell <- Immcell_cor$r
p_imm <- Immcell_cor$p

write.csv(Immcell, file = "07_ImmuneCell_deg_cor_adjusted.csv")
write.csv(p_imm, file = "07_ImmuneCell_deg_pvalue_adjusted.csv")

save.image("ssGSEA_adjusted.RData")

col1 <- colorRampPalette(colors = c("#355783", "#FF9999", '#FDB338'), space = "Lab")

pdf(file = "08.Immcell_cor_adjusted.pdf", width = 10, height = 9, family = "Times")
corrplot(corr = t(Immcell),
         p.mat = p_imm,
         method = "pie",
         type = "upper",
         tl.pos = "lt", tl.cex = 1, tl.col = "black", tl.srt = 45, tl.offset = 0.5,
         insig = "label_sig", sig.level = c(.001, .01, .05), pch.cex = 1,
         col = col1(20))
corrplot(corr = t(Immcell),
         type = "lower",
         add = TRUE,
         method = "number",
         tl.pos = "n",
         cl.pos = "n",
         diag = FALSE,
         number.cex = 0.8,
         col = col1(20))
dev.off()

png(file = "08.Immcell_cor_adjusted.png", height = 10, width = 15, units = "in", res = 600)
corrplot(corr = t(Immcell),
         p.mat = p_imm,
         method = "pie",
         type = "upper",
         tl.pos = "lt", tl.cex = 1, tl.col = "black", tl.srt = 45, tl.offset = 0.5,
         insig = "label_sig", sig.level = c(.001, .01, .05), pch.cex = 1,
         col = col1(20))
corrplot(corr = t(Immcell),
         type = "lower",
         add = TRUE,
         method = "number",
         tl.pos = "n",
         cl.pos = "n",
         diag = FALSE,
         number.cex = 0.8,
         col = col1(20))
dev.off()
