# Supplementary material for: The mechanism of gut microbiota in septic cardiomyopathy based on the bulk transcriptome and Mendelian randomization analysis
Source: Front Immunol. 2026 May 4;17:1799675. doi: 10.3389/fimmu.2026.1799675 (PMC13181340; doi:10.3389/fimmu.2026.1799675)
Supplement: Supplementary file 13 [file SupplementaryFile1.zip › Supplementary code/01/11_GSEA.r]

rm(list = ls())

if (! dir.exists(write_root)){
  dir.create(write_root, recursive = TRUE)
}
if (! dir.exists(file.path(write_root, "11_GSEA"))){
  dir.create(file.path(write_root, "11_GSEA"), recursive = TRUE)
}
setwd(file.path(write_root, "11_GSEA"))

library(data.table)
library(org.Hs.eg.db)
library(clusterProfiler)
library(biomaRt)
library(enrichplot)
library(limma)
library(tidyverse)
library(lance)
library(tibble)
library(ggplot2)
library(patchwork)
library(GseaVis)
library(RColorBrewer)
library(psych)
library(reshape2)
library(plyr)
library(RColorBrewer)

data <- read.csv(file.path(read_root, "00_rawdata/GSE79962/GSE79962_exp.csv"),
                 header = TRUE, check.names = FALSE, row.names = 1)
group <- read.csv(file.path(read_root, "00_rawdata/GSE79962/GSE79962_group.csv"),
                  row.names = 1)

gene <- read.csv(file.path(read_root, "06_Machine_learning/08.Venn_gene(machine).csv"))
gene <- gene[,2]

rownames(group) <- group$sample
data_train <- data <- data[, rownames(group)]

my_colors <- c("#FC8D62","#8DA0CB","#E78AC3","#A6D854","#FFD92F")

if(T){
  gsea.plot = function(res.kegg, top.hall, name){
    gsdata <- do.call(rbind, lapply(top.hall, enrichplot:::gsInfo, object = res.kegg))
    gsdata$Description = factor(gsdata$Description, levels = top.hall)
    
    p1 = ggplot(gsdata, aes_(x = ~x)) + xlab(NULL) + 
      theme_classic(14) +
      theme(panel.grid.major = element_line(colour = "grey92"), 
            panel.grid.minor = element_line(colour = "grey92"), 
            panel.grid.major.y = element_blank(), 
            panel.grid.minor.y = element_blank()) + 
      scale_x_continuous(expand = c(0, 0)) +
      scale_color_manual(values = my_colors) +
      ggtitle(paste0("Gene Set Enrichment Analysis: ", name)) +
      geom_line(aes_(y = ~runningScore, color = ~Description), size = 1) +
      theme(legend.position = "top", 
            legend.justification = c(0,1),
            legend.title = element_blank(), 
            legend.background = element_rect(fill = "transparent")) +
      guides(color = guide_legend(ncol = 1, byrow = TRUE, reverse = TRUE)) +
      ylab("Running Enrichment Score") + 
      theme(axis.text.x = element_blank(), 
            axis.ticks.x = element_blank(),
            axis.line.x = element_blank(),
            text = element_text(face = "bold", family = "Times")) +
      theme(axis.title.y = element_text(size = 13, family = "Times", face = "bold"),
            axis.text.y = element_text(size = 13, family = "Times", face = "bold"),
            panel.grid.major = element_blank(),
            panel.grid.minor = element_blank())
    
    i = 0
    for (term in unique(gsdata$Description)) {
      idx <- which(gsdata$ymin != 0 & gsdata$Description == term)
      gsdata[idx, "ymin"] <- i
      gsdata[idx, "ymax"] <- i + 1
      i <- i + 1
    }
    
    p2 = ggplot(gsdata, aes_(x = ~x)) + 
      geom_linerange(aes_(ymin = ~ymin, ymax = ~ymax, color = ~Description)) + 
      xlab(NULL) + ylab(NULL) + 
      theme_classic(14) +
      theme(legend.position = "none", 
            axis.ticks = element_blank(),
            axis.text = element_blank(),
            axis.line.x = element_blank(),
            text = element_text(face = "bold", family = "Times")) + 
      scale_x_continuous(expand = c(0,0)) + 
      scale_y_continuous(expand = c(0,0)) + 
      scale_color_manual(values = my_colors) +
      theme(panel.grid.major = element_blank(),
            panel.grid.minor = element_blank(),
            legend.text = element_text(size = 15))
    
    p3 <- gseaplot2(res.kegg, top.hall, subplots = 3) +
      theme(axis.title.x = element_text(size = 0, family = "Times", face = "bold"),
            axis.text.x = element_text(angle = 0, size = 0, hjust = 0, family = "Times", face = "bold"),
            axis.title.y = element_text(size = 13, family = "Times", face = "bold"),
            axis.text.y = element_text(size = 13, family = "Times", face = "bold")) +
      theme(panel.grid.major = element_blank(),
            panel.grid.minor = element_blank(),
            legend.title = element_text(size = 15),
            legend.text = element_text(size = 15))
    
    p <- p1 / p2 / p3 + plot_layout(ncol = 1, height = c(4,1,2))
    return(p)
  }
}

rt <- data

gsea_summary <- data.frame()

for (ii in gene){
  tryCatch({
    set.seed(1)
    
    tar.exp <- rt[ii, ]
    y <- as.numeric(tar.exp)
    data1 <- data.frame()
    
    for (i in rownames(rt)) {
      dd <- corr.test(as.numeric(rt[i, ]), y, method = "spearman", adjust = "fdr")
      data1 <- rbind(data1, data.frame(gene = i, cor = dd$r, p.value = dd$p))
    }
    
    data1 <- data1[order(data1$cor, decreasing = TRUE), ]
    gene1 <- data1$cor
    
    names(gene1) <- mapIds(org.Hs.eg.db,
                           keys = data1$gene,
                           column = 'ENTREZID',
                           keytype = 'SYMBOL',
                           multiVals = 'filter')
    names(gene1) <- data1$gene
    gene1 <- na.omit(gene1)
    
    gmt <- read.gmt('/data/nas1/chengwenxiu/personal_data/GSEA_GSVA/Human/c2.cp.kegg.v2023.1.Hs.symbols.gmt')
    kk <- GSEA(gene1, TERM2GENE = gmt, pvalueCutoff = 1)
    kkTab <- as.data.frame(kk)
    
    kkTab <- kkTab[kkTab$p.adjust < 0.05 & abs(kkTab$NES) > 1, ]
    
    write.csv(kkTab, paste0(ii, ".gsea.adjusted.csv"), quote = FALSE, row.names = FALSE)
    
    gsea_summary <- rbind(
      gsea_summary,
      data.frame(
        Gene = ii,
        Significant_Pathway_Number = nrow(kkTab)
      )
    )
    
    if(nrow(kkTab) > 0){
      kkTab <- kkTab[order(kkTab$p.adjust, abs(kkTab$NES), decreasing = c(FALSE, TRUE)), ]
      top_n <- min(5, nrow(kkTab))
      paths <- kkTab$ID[1:top_n]
      
      pal <- gsea.plot(kk, paths, ii)
      
      pdf(paste0(ii, ".GSEA.adjusted.pdf"), width = 9, height = 7, family = "Times")
      print(pal)
      dev.off()
      
      png(paste0(ii, ".GSEA.adjusted.png"), width = 9, height = 7, units = 'in', res = 600, family = 'Times')
      print(pal)
      dev.off()
    }
    
  }, error = function(e){
    gsea_summary <- rbind(
      gsea_summary,
      data.frame(
        Gene = ii,
        Significant_Pathway_Number = NA
      )
    )
  })
}

write.csv(gsea_summary, "00.GSEA_summary_adjusted.csv", row.names = FALSE, quote = FALSE)

save.image("GSEA_adjusted.RData")
