# Supplementary material for: The mechanism of gut microbiota in septic cardiomyopathy based on the bulk transcriptome and Mendelian randomization analysis
Source: Front Immunol. 2026 May 4;17:1799675. doi: 10.3389/fimmu.2026.1799675 (PMC13181340; doi:10.3389/fimmu.2026.1799675)
Supplement: Supplementary file 13 [file SupplementaryFile1.zip › Supplementary code/01/14_ROC_validation_GSE237861_Control_vs_Sepsis.r]

rm(list = ls())

outdir <- file.path(write_root, "14_ROC_validation_GSE237861_Control_vs_Sepsis")
if (!dir.exists(write_root)) dir.create(write_root, recursive = TRUE)
if (!dir.exists(outdir)) dir.create(outdir, recursive = TRUE)
setwd(outdir)

library(data.table)
library(dplyr)
library(stringr)
library(org.Hs.eg.db)
library(AnnotationDbi)
library(pROC)
library(ggplot2)

expr_file    <- file.path(read_root, "00_rawdata/GSE237861/GSE237861_norm_counts_FPKM_GRCh38.p13_NCBI.tsv.gz")
series_file  <- file.path(read_root, "00_rawdata/GSE237861/GSE237861_series_matrix.txt.gz")
ml_gene_file <- file.path(read_root, "06_Machine_learning/08.Venn_gene(machine).csv")

expr_raw <- fread(expr_file, data.table = FALSE)

if (!"GeneID" %in% colnames(expr_raw)) {
  stop("表达矩阵中未找到 GeneID 列。")
}

sample_cols <- grep("^GSM", colnames(expr_raw), value = TRUE)
if (length(sample_cols) == 0) {
  stop("表达矩阵中未找到 GSM 样本列。")
}

expr_mat <- expr_raw[, c("GeneID", sample_cols), drop = FALSE]
expr_mat$GeneID <- as.character(expr_mat$GeneID)

gene_symbol <- mapIds(
  org.Hs.eg.db,
  keys = expr_mat$GeneID,
  column = "SYMBOL",
  keytype = "ENTREZID",
  multiVals = "first"
)

expr_mat$GeneSymbol <- as.character(gene_symbol)
expr_mat <- expr_mat[!is.na(expr_mat$GeneSymbol) & expr_mat$GeneSymbol != "", , drop = FALSE]

expr_numeric <- expr_mat[, sample_cols, drop = FALSE]
expr_numeric <- as.data.frame(lapply(expr_numeric, as.numeric), check.names = FALSE)
expr_numeric$GeneSymbol <- expr_mat$GeneSymbol

expr_numeric <- expr_numeric %>%
  group_by(GeneSymbol) %>%
  summarise_all(function(x) mean(x, na.rm = TRUE))

expr_numeric <- as.data.frame(expr_numeric, check.names = FALSE)
expr_final <- expr_numeric[, -1, drop = FALSE]
expr_final <- as.data.frame(expr_final, check.names = FALSE)
rownames(expr_final) <- expr_numeric$GeneSymbol

expr_final <- log2(expr_final + 1)

write.csv(expr_final, "00.GSE237861_exp_processed.csv", quote = FALSE)

cat("Processed expression dimensions:\n")
print(dim(expr_final))

lines <- readLines(gzfile(series_file), warn = FALSE)

get_series_value <- function(prefix, lines_vec) {
  hit <- lines_vec[grepl(paste0("^", prefix), lines_vec)]
  if (length(hit) == 0) return(NULL)
  x <- strsplit(hit[1], "\t")[[1]]
  gsub('^"|"$', "", x[-1])
}

geo_accession <- get_series_value("!Sample_geo_accession", lines)
title         <- get_series_value("!Sample_title", lines)
source_name   <- get_series_value("!Sample_source_name_ch1", lines)

char_lines <- grep("^!Sample_characteristics_ch1", lines, value = TRUE)
char_list <- lapply(char_lines, function(z) {
  x <- strsplit(z, "\t")[[1]]
  gsub('^"|"$', "", x[-1])
})

if (length(char_list) > 0) {
  char_mat <- do.call(rbind, char_list)
  char_df <- as.data.frame(char_mat, stringsAsFactors = FALSE)
  char_merged <- apply(char_df, 2, function(x) paste(na.omit(x[x != ""]), collapse = " | "))
} else {
  char_merged <- rep(NA, length(geo_accession))
}

meta_df <- data.frame(
  sample = geo_accession,
  title = if (!is.null(title)) title else NA,
  source_name = if (!is.null(source_name)) source_name else NA,
  characteristics = char_merged,
  stringsAsFactors = FALSE
)

meta_df$all_text <- paste(meta_df$title, meta_df$source_name, meta_df$characteristics, sep = " | ")
meta_df$all_text_lower <- tolower(meta_df$all_text)

meta_df$group <- NA
meta_df$group[grepl("control|healthy|normal|sham", meta_df$all_text_lower)] <- "Control"
meta_df$group[is.na(meta_df$group) & grepl("sepsis|lps|clp", meta_df$all_text_lower)] <- "Sepsis"

write.csv(meta_df, "01.GSE237861_metadata_full.csv", row.names = FALSE, quote = FALSE)

cat("Metadata group distribution:\n")
print(table(meta_df$group, useNA = "ifany"))

meta_sub <- meta_df[meta_df$sample %in% colnames(expr_final), , drop = FALSE]
meta_sub <- meta_sub[match(colnames(expr_final), meta_sub$sample), , drop = FALSE]

if (!identical(meta_sub$sample, colnames(expr_final))) {
  stop("样本顺序未对齐，请检查 meta_sub 与 expr_final。")
}

write.csv(meta_sub, "02.GSE237861_metadata_matched_expression.csv", row.names = FALSE, quote = FALSE)

cat("Matched sample number:\n")
print(nrow(meta_sub))
cat("Matched group distribution:\n")
print(table(meta_sub$group, useNA = "ifany"))

meta_use <- meta_sub[meta_sub$group %in% c("Control", "Sepsis"), , drop = FALSE]
expr_use <- expr_final[, meta_use$sample, drop = FALSE]

cat("Final ROC cohort distribution:\n")
print(table(meta_use$group, useNA = "ifany"))

write.csv(meta_use, "03.GSE237861_group_for_ROC.csv", row.names = FALSE, quote = FALSE)
write.csv(expr_use, "04.GSE237861_exp_for_ROC.csv", quote = FALSE)
ml_gene <- read.csv(ml_gene_file, stringsAsFactors = FALSE, check.names = FALSE)

if (ncol(ml_gene) == 1) {
  hub_gene <- ml_gene[[1]]
} else {
  hub_gene <- ml_gene[[ncol(ml_gene)]]
}
hub_gene <- unique(na.omit(hub_gene))

cat("Machine learning genes:\n")
print(hub_gene)

hub_gene_valid <- intersect(hub_gene, rownames(expr_use))
cat("Genes found in GSE237861:\n")
print(hub_gene_valid)

if (length(hub_gene_valid) == 0) {
  stop("验证集中未找到机器学习筛选基因。")
}
roc_group <- meta_use %>%
  mutate(label = ifelse(group == "Sepsis", 1, 0))

expr_df <- data.frame(
  sample = roc_group$sample,
  group = roc_group$group,
  label = roc_group$label,
  stringsAsFactors = FALSE
)

for (g in hub_gene_valid) {
  expr_df[[g]] <- as.numeric(expr_use[g, roc_group$sample])
}

write.csv(expr_df, "05.GSE237861_expression_for_ROC.csv", row.names = FALSE, quote = FALSE)

roc_result_list <- list()
roc_obj_list <- list()

for (g in hub_gene_valid) {
  roc_obj <- roc(
    response = expr_df$label,
    predictor = expr_df[[g]],
    ci = TRUE,
    quiet = TRUE
  )
  
  best_coord <- coords(
    roc_obj,
    x = "best",
    best.method = "youden",
    ret = c("threshold", "sensitivity", "specificity"),
    transpose = FALSE
  )
  
  roc_result_list[[g]] <- data.frame(
    Gene = g,
    AUC = as.numeric(auc(roc_obj)),
    CI_low = as.numeric(ci.auc(roc_obj)[1]),
    CI_high = as.numeric(ci.auc(roc_obj)[3]),
    Cutoff = as.numeric(best_coord["threshold"]),
    Sensitivity = as.numeric(best_coord["sensitivity"]),
    Specificity = as.numeric(best_coord["specificity"])
  )
  
  roc_obj_list[[g]] <- roc_obj
}

roc_result_df <- do.call(rbind, roc_result_list)
roc_result_df <- roc_result_df[order(-roc_result_df$AUC), ]
write.csv(roc_result_df, "06.single_gene_ROC_result.csv", row.names = FALSE, quote = FALSE)

formula_str <- paste("label ~", paste(hub_gene_valid, collapse = " + "))
glm_fit <- glm(as.formula(formula_str), data = expr_df, family = binomial())

expr_df$combined_score <- predict(glm_fit, type = "response")

roc_combined <- roc(
  response = expr_df$label,
  predictor = expr_df$combined_score,
  ci = TRUE,
  quiet = TRUE
)

best_combined <- coords(
  roc_combined,
  x = "best",
  best.method = "youden",
  ret = c("threshold", "sensitivity", "specificity"),
  transpose = FALSE
)

combined_result <- data.frame(
  Model = paste(hub_gene_valid, collapse = " + "),
  AUC = as.numeric(auc(roc_combined)),
  CI_low = as.numeric(ci.auc(roc_combined)[1]),
  CI_high = as.numeric(ci.auc(roc_combined)[3]),
  Cutoff = as.numeric(best_combined["threshold"]),
  Sensitivity = as.numeric(best_combined["sensitivity"]),
  Specificity = as.numeric(best_combined["specificity"])
)

write.csv(combined_result, "07.combined_ROC_result.csv", row.names = FALSE, quote = FALSE)

coef_df <- data.frame(
  Variable = names(coef(glm_fit)),
  Coefficient = as.numeric(coef(glm_fit))
)
write.csv(coef_df, "08.combined_logistic_coefficients.csv", row.names = FALSE, quote = FALSE)

roc_plot_df <- data.frame()

for (g in names(roc_obj_list)) {
  tmp <- data.frame(
    FPR = 1 - roc_obj_list[[g]]$specificities,
    TPR = roc_obj_list[[g]]$sensitivities,
    Gene = g
  )
  roc_plot_df <- rbind(roc_plot_df, tmp)
}

gene_label_map <- roc_result_df %>%
  mutate(Label = paste0(Gene, " (AUC=", sprintf("%.3f", AUC), ")")) %>%
  select(Gene, Label)

roc_plot_df <- left_join(roc_plot_df, gene_label_map, by = "Gene")

p1 <- ggplot(roc_plot_df, aes(x = FPR, y = TPR, color = Label)) +
  geom_line(size = 1.2) +
  geom_abline(slope = 1, intercept = 0, linetype = 2, color = "grey60") +
  theme_bw() +
  labs(
    title = "Single-gene ROC curves in GSE237861",
    x = "1 - Specificity",
    y = "Sensitivity",
    color = NULL
  ) +
  theme(
    plot.title = element_text(hjust = 0.5, face = "bold", size = 15),
    axis.title = element_text(face = "bold", size = 13),
    axis.text = element_text(size = 11, color = "black"),
    legend.text = element_text(size = 10),
    panel.grid = element_blank()
  )

ggsave("09.single_gene_ROC.pdf", p1, width = 7, height = 6)
ggsave("09.single_gene_ROC.png", p1, width = 7, height = 6, dpi = 600)

combined_plot_df <- data.frame(
  FPR = 1 - roc_combined$specificities,
  TPR = roc_combined$sensitivities
)

p2 <- ggplot(combined_plot_df, aes(x = FPR, y = TPR)) +
  geom_line(size = 1.3, color = "#DC0000B2") +
  geom_abline(slope = 1, intercept = 0, linetype = 2, color = "grey60") +
  annotate(
    "text",
    x = 0.62,
    y = 0.15,
    label = paste0("AUC = ", sprintf("%.3f", as.numeric(auc(roc_combined)))),
    size = 5
  ) +
  theme_bw() +
  labs(
    title = "Combined ROC curve in GSE237861",
    x = "1 - Specificity",
    y = "Sensitivity"
  ) +
  theme(
    plot.title = element_text(hjust = 0.5, face = "bold", size = 15),
    axis.title = element_text(face = "bold", size = 13),
    axis.text = element_text(size = 11, color = "black"),
    panel.grid = element_blank()
  )

ggsave("10.combined_ROC.pdf", p2, width = 7, height = 6)
ggsave("10.combined_ROC.png", p2, width = 7, height = 6, dpi = 600)

combined_curve_df <- data.frame(
  FPR = 1 - roc_combined$specificities,
  TPR = roc_combined$sensitivities,
  Label = paste0("Combined model (AUC=", sprintf("%.3f", as.numeric(auc(roc_combined))), ")")
)

all_curve_df <- rbind(
  roc_plot_df[, c("FPR", "TPR", "Label")],
  combined_curve_df
)

p3 <- ggplot(all_curve_df, aes(x = FPR, y = TPR, color = Label)) +
  geom_line(size = 1.2) +
  geom_abline(slope = 1, intercept = 0, linetype = 2, color = "grey60") +
  theme_bw() +
  labs(
    title = "ROC curves of biomarkers in GSE237861 external cohort",
    x = "1 - Specificity",
    y = "Sensitivity",
    color = NULL
  ) +
  theme(
    plot.title = element_text(hjust = 0.5, face = "bold", size = 15),
    axis.title = element_text(face = "bold", size = 13),
    axis.text = element_text(size = 11, color = "black"),
    legend.text = element_text(size = 10),
    panel.grid = element_blank()
  )

ggsave("11.all_ROC_curves.pdf", p3, width = 8, height = 6)
ggsave("11.all_ROC_curves.png", p3, width = 8, height = 6, dpi = 600)

save.image("ROC_validation_GSE237861_Control_vs_Sepsis.RData")
